# Supplementary material for: Southern Tibetan rifting since late Miocene enabled by basal shear of the underthrusting Indian lithosphere
Source: Nat Commun. 2023 May 4;14:2565. doi: 10.1038/s41467-023-38296-w (PMC10160080; doi:10.1038/s41467-023-38296-w)
Supplement: Supplementary file 3 — Supplementary Data 1 [file 41467_2023_38296_MOESM3_ESM.xlsx]

## Sheet: Sheet1
Number in Supple- mentary Figure 4	Rift	Initiation time (Ma)	Acceleration stage (Ma)	Method	References
R1	Leo Pargil	~23	16-10	monazite U-Pb in syn-deformation leucogranite	Langille et al., 2012
		16-14		muscovite 40Ar/39Ar	Thiede et al., 2006
		16		muscovite 40Ar/39Ar	Hintersberger et al., 2010
R2	Gurla Mandhata	~15		monazite Th-Pb in syn-deformation leucogranite	Murphy and Copeland, 2005
		North: 14-11	North: 6-0	Pecube modeling, zircon (U-Th)/He	McCallister et al., 2014
		Central: 14-11	Central:(13-11)-0
		South: 15-8	South: (6-3)-0
		9		mica 40Ar/39Ar	Murphy et al., 2002
		~9		magnetostratigraphy	Saylor et al., 2009; 2010
		15-13		muscovite 40Ar/39Ar	Nagy et al., 2015
R3	South Lunggar	16-12	8-0	Pecube modeling, zircon (U-Th)/He	Styron et al., 2013
R4	North Lunggar	~15		zircon U-Pb in syn-deformation leucogranite	Kapp et al., 2008
		>10	5-2	apatite, zircon (U-Th)/He	Sundell et al., 2013; Styron et al., 2015
		10-8		apatite, zircon (U-Th)/He	Woodruff et al., 2013
R5	Thakkhola	17		muscovite 40Ar/39Ar in syn-deformation rock	Larson et al., 2019
		>14		muscovite 40Ar/39Ar in fractures	Coleman and Hodges, 1995
		~11-10		magnetostratigraphy, growth strata	Garzione et al., 2000, 2003
		17		monazite U-Th/Pb, mica 40Ar/39Ar, zircon and apatite (U-Th)/He	Brubacher et al., 2021
R6	Lopukangri	~15-14	<5	mica 40Ar/39Ar of footwall rocks	Sanchez et al., 2010, 2013; Murphy et al., 2010
		17-15		zircon U-Pb	Laskowski et al., 2017
R7	Gyirong	~10		zircon U-Pb, Zircon and apatite fission-track	Shen et al., 2016
R8	Dajiamang Tso	~16		zircon (U-Th)/He	Burke et al., 2021
R9	Kung Co	13-12	10	He MP modeling, apatite, zircon (U-Th)/He	Lee et al., 2011
		<4		apatite (U-Th)/He	Mahéo et al., 2007
		19		zircon U-Pb	Mitsuishi et al., 2012
R10	Tangra Yum Co	14.5	3-0	Pecube modeling, zircon (U-Th)/He	Wolff et al., 2019
		13	6	apatite, zircon (U-Th)/He	Dewane et al., 2006
		~19	~5	Pecube modeling, zircon (U-Th)/He	Wolff et al., 2023
R11	Dinggye	~13		biotite 40Ar/39Ar in syn-deformation rock	Zhang and Guo, 2007
		>11	6-4	biotite 40Ar/39Ar	Kali et al., 2010
R12	Xainza	14		zircon U-Pb, apatite, zircon (U-Th)/He	Hager et al., 2009; Sundell et al., 2013
R13	Shuanghu	>13.5		Rb-Sr and 40Ar/39Ar of mineralized vein	Blisniuk et al., 2001
		<4		assumed from the rate and magnitude of extension	Yin et al., 1999
R14	Yadong	13-11		Pecube modeling, apatite and zircon FT and (U-Th)/He	Bian et al., 2022
		<10		monazite Th-Pb	Edwards and Harrison, 1997
		<11.5		monazite Th-Pb	Ratschbacher et al., 2011
		13-11		mica 40Ar/39Ar	Xu et al., 2013
		7		apatite FT, apatite and zircon (U-Th)/He	Dong et al., 2020
		<14		zircon U-Pb, Monazite Th/Pb	Cooper et al., 2015
		15-8		electron spin resonance dating and paleo-magnetic dating	Ha et al., 2018
		~9		illite K-Ar, zircon and apatite (U-Th)/He	Wang et al., 2022
R15	Gyanze	>10.8		Dike emplacement	Ratschbacher et al., 2011
R16	Ringbung	>7		zircon U-Pb in leucogranite	Ratschbacher et al., 2011
R17	Nyainqentanghla	8		MDD modeling of mica, K-feldspar 40Ar/39Ar	Harrison et al., 1995
		8.7		Dike emplacement	Kapp et al., 2005
		8-6.8		apatite FT	Wu et al., 2002
R18	Gulu	7-5		apatite (U-Th)/He	Stockli et al., 2002
R19	Cona	~3		biotite and K-feldspar 40Ar/39Ar, zircon and apatite (U-Th)/He	Bian et al., 2020
		18-14		assumed from rift-controlled hydrothermal Sn-W ore veins	Cao et al., 2020
R20	Woka	12-10		zircon and apatite (U-Th)/He, fission-track	Shen et al., 2022
