# Supplementary material for: Southern Tibetan rifting since late Miocene enabled by basal shear of the underthrusting Indian lithosphere
Source: Nat Commun. 2023 May 4;14:2565. doi: 10.1038/s41467-023-38296-w (PMC10160080; doi:10.1038/s41467-023-38296-w)
Supplement: Supplementary file 4 — Supplementary Data 2 [file 41467_2023_38296_MOESM4_ESM.xlsx]

## Sheet: Pms
Tectonic Regime	Station Code	Longitude (°)	Latitude (°)	Fast Axis (°)	Error (°)	Delay Time (s)	Error (s)	Satisfy Selection Criteria?	Fast Axis From cos2θ Fitting (°)	Delay Time From cos2θ Fitting (s)	Residuals From cos2θ Fitting (s2)	Residuals From cosθ & cos2θ Fitting (s2)	No. Events	No. Azimuthal Bins	Maximum Azimuthal Separation (°)
Strike-Slip Faulting	TP-CAK	82.4584	32.5279	164	5.7	0.35	0.03	Yes	164	0.45	0.04	0.03	64	19	50
Strike-Slip Faulting	TP-DOC	84.879	32.0991	114	3.2	0.75	0.04	Yes	110	0.65	0.2	0.1	136	26	40
Strike-Slip Faulting	TP-REB	80.368	33.0871	126	9.2	0.2	0.13	Yes	146	0.45	0.03	0.02	86	19	80
Strike-Slip Faulting	TP-RIT	79.7348	33.3815	102	1.1	0.45	0.03	Yes	114	0.45	0.08	0.06	65	19	80
Strike-Slip Faulting	TP-WEB	82.8917	32.3731	134	6.6	0.6	0.09	Yes	126	0.65	0.14	0.05	265	22	80
Strike-Slip Faulting	TP-WUM	83.5762	32.3605	84	1.1	1.2	0.16	Yes	86	1.2	0.28	0.11	140	27	30
Strike-Slip Faulting	XF-H1405	84.5131	32.1805	110	7.1	1	0.07	Yes	102	1.15	0.17	0.1	73	18	120
Strike-Slip Faulting	XF-H1470	84.2157	32.6667	96	2	0.9	0.14	Yes	102	0.75	0.15	0.14	199	22	70
Strike-Slip Faulting	XF-H1480	84.2164	32.7467	86	0	1.05	0.18	Yes	86	1.25	0.06	0.04	31	14	80
Strike-Slip Faulting	XF-H1500	84.2863	32.8946	92	0.7	1.1	0.09	Yes	90	1.1	0.06	0.06	83	23	70
Strike-Slip Faulting	XF-H1520	84.3148	33.0271	144	11.8	0.25	0.13	Yes	150	0.3	0.13	0.12	115	21	60
Strike-Slip Faulting	XF-H1530	84.221	33.1191	46	8	0.55	0.18	Yes	54	0.85	0.06	0.03	100	18	80
Strike-Slip Faulting	XF-H1550	84.2456	33.2644	52	4.1	0.75	0.26	Yes	44	0.45	0.12	0.07	109	22	60
Strike-Slip Faulting	XF-H1560	84.2464	33.3071	132	12.5	0.4	0.12	Yes	138	0.6	0.06	0.04	96	22	60
Strike-Slip Faulting	XF-H1570	84.2629	33.4219	176	4.1	0.75	0.21	Yes	178	0.8	0.05	0.04	102	23	60
Strike-Slip Faulting	XF-H1590	84.1707	33.6279	132	9.4	0.45	0.03	Yes	132	0.45	0.04	0.04	118	24	60
Strike-Slip Faulting	XF-H1600	84.2695	33.7501	122	7.1	0.7	0.1	Yes	128	0.75	0.07	0.06	156	23	80
Strike-Slip Faulting	XF-H1610	84.2628	33.8584	146	18.2	0.4	0.03	Yes	138	0.2	0.14	0.1	115	23	60
Strike-Slip Faulting	XF-H1620	84.2234	33.9664	130	13.8	0.25	0.06	Yes	138	0.35	0.04	0.04	171	23	50
Strike-Slip Faulting	Y2-NOMA	83.1619	32.4424	20	3.8	0.55	0.14	Yes	20	0.55	0.14	0.11	526	30	30
Strike-Slip Faulting	Y2-RUTK	79.6933	33.369	130	6.9	0.4	0.1	Yes	124	0.35	0.11	0.07	438	30	30
Strike-Slip Faulting	Y2-WT09	83.5805	32.3677	82	1.5	1.25	0.08	Yes	84	1.35	0.18	0.1	175	26	30
Strike-Slip Faulting	Y2-ZMBA	82.8926	32.3727	134	2.1	0.5	0.05	Yes	128	0.6	0.11	0.07	38	19	50
Normal Faulting	TP-BAE	80.4358	31.4817	0	1.8	0.9	0.08	Yes	172	1.15	0.1	0.02	166	21	90
Normal Faulting	TP-BAG	81.2863	30.9778	136	5.6	0.55	0.1	Yes	136	0.55	0.01	0.01	90	14	130
Normal Faulting	TP-BUD	84.5009	30.2036	38	9.7	0.7	0.14	Yes	42	0.7	0.22	0.14	255	29	30
Normal Faulting	TP-CHG	84.4362	29.299	16	5.7	0.25	0.06	Yes	6	0.35	0.14	0.11	224	27	30
Normal Faulting	TP-CIS	85.5627	31.2635	36	6.6	0.5	0.06	Yes	34	0.5	0.2	0.06	242	29	40
Normal Faulting	TP-CIW	83.205	31.7608	12	10.6	0.1	0.07	Yes	0	0.1	0.12	0.12	132	23	40
Normal Faulting	TP-CUM	86.9008	30.4346	4	25.2	0.25	0.04	Yes	178	0.35	0.16	0.1	151	29	40
Normal Faulting	TP-CUQ	85.1451	31.0181	178	3.4	0.75	0.19	Yes	178	0.9	0.12	0.04	138	23	80
Normal Faulting	TP-DAX	85.0679	31.3488	50	4	0.5	0.09	Yes	40	0.4	0.24	0.05	290	31	30
Normal Faulting	TP-GEJ	81.1395	32.3979	42	2.8	0.8	0.31	Yes	24	0.9	0.16	0.08	83	19	70
Normal Faulting	TP-GOZ	81.735	30.6962	180	6.9	0.45	0.16	Yes	180	0.4	0.05	0.03	121	22	50
Normal Faulting	TP-HUE	81.614	30.7735	0	2.8	0.55	0	Yes	164	0.7	0.08	0.03	77	17	130
Normal Faulting	TP-JIG	81.7663	31.7255	132	5	0.45	0.17	Yes	132	0.4	0.07	0.04	251	28	30
Normal Faulting	TP-JIL	85.294	28.8553	154	7.5	0.5	0.14	Yes	158	0.55	0.17	0.13	226	27	30
Normal Faulting	TP-JIM	84.3576	30.7872	18	7.7	0.8	0.12	Yes	20	0.7	0.18	0.09	163	26	30
Normal Faulting	TP-JIR	85.0059	30.7403	28	4.9	0.45	0.05	Yes	28	0.5	0.08	0.07	211	29	30
Normal Faulting	TP-KUS	80.0759	32.0678	158	0	0.7	0.26	Yes	166	0.65	0.07	0.06	121	17	100
Normal Faulting	TP-MAL	81.2007	31.7919	40	1.7	1.25	0.12	Yes	28	1.1	0.16	0.1	87	19	80
Normal Faulting	TP-MAY	84.1796	29.6519	16	8.3	0.4	0.06	Yes	10	0.55	0.14	0.07	172	27	40
Normal Faulting	TP-MYM	82.6159	30.4966	20	2.9	0.8	0.08	Yes	16	0.9	0.2	0.11	130	22	50
Normal Faulting	TP-NIG	86.1271	30.7312	42	16.5	0.2	0.15	Yes	44	0.25	0.13	0.12	110	25	40
Normal Faulting	TP-PAJ	84.1263	31.3061	2	2.1	0.75	0.12	Yes	178	0.85	0.09	0.02	63	19	70
Normal Faulting	TP-PAY	83.4691	30.0404	14	5	0.55	0.12	Yes	14	0.55	0.05	0.05	210	25	60
Normal Faulting	TP-QIR	86.0295	29.4807	104	4.5	0.6	0.16	Yes	92	0.65	0.23	0.08	133	22	60
Normal Faulting	TP-QUS	79.1813	32.2024	150	9.2	0.4	0.17	Yes	150	0.35	0.09	0.07	87	20	70
Normal Faulting	TP-RUJ	84.9119	29.5961	156	9.3	0.55	0.11	Yes	154	0.4	0.22	0.09	160	23	50
Normal Faulting	TP-RUS	85.9525	30.2023	128	24.7	0.2	0.09	Yes	124	0.25	0.09	0.08	173	26	40
Normal Faulting	TP-SAG	85.231	29.333	82	1.8	0.9	0.14	Yes	80	0.8	0.12	0.05	197	29	30
Normal Faulting	TP-SHZ	80.7861	32.0921	18	2.1	0.95	0.08	Yes	14	0.8	0.11	0.02	90	19	80
Normal Faulting	TP-XIB	81.9213	32.0393	172	8.3	0.45	0.18	Yes	170	0.5	0.06	0.06	39	17	90
Normal Faulting	TP-XIS	83.1835	31.274	2	5.1	0.85	0.08	Yes	0	0.9	0.18	0.06	194	26	30
Normal Faulting	TP-XIZ	79.6263	31.834	164	13.8	0.45	0.17	Yes	166	0.7	0.05	0.03	177	20	70
Normal Faulting	TP-XZZ	80.7783	32.361	4	15.1	0.35	0.05	Yes	166	0.45	0.2	0.1	94	19	70
Normal Faulting	TP-YAL	86.1129	28.4031	66	2	0.65	0.08	Yes	66	0.6	0.06	0.05	199	28	30
Normal Faulting	TP-YAR	82.3338	31.4958	2	2.7	0.45	0.05	Yes	8	0.35	0.08	0.04	193	22	40
Normal Faulting	TP-ZUZ	80.4279	32.3583	26	13.7	0.6	0.2	Yes	12	0.8	0.18	0.12	142	20	70
Normal Faulting	XF-H0600	85.2803	28.7112	36	3.1	0.9	0.08	Yes	36	0.95	0.1	0.1	54	20	50
Normal Faulting	XF-H0620	85.2959	28.7859	2	14.8	0.7	0.11	Yes	2	0.45	0.21	0.14	96	22	50
Normal Faulting	XF-H0630	85.2939	28.8196	18	10.3	0.55	0.2	Yes	14	0.5	0.07	0.07	88	22	60
Normal Faulting	XF-H0641	85.2939	28.8562	178	6.1	0.45	0.04	Yes	168	0.75	0.25	0.12	139	23	50
Normal Faulting	XF-H0660	85.4189	28.9169	130	3.6	1	0.22	Yes	124	1.05	0.22	0.15	105	23	50
Normal Faulting	XF-H0670	85.4383	28.9431	122	3.5	0.75	0.06	Yes	112	0.9	0.26	0.09	76	25	50
Normal Faulting	XF-H0680	85.441	28.9838	12	0	0.65	0.14	Yes	20	0.5	0.18	0.12	58	18	90
Normal Faulting	XF-H0710	85.3756	29.0859	16	11.8	0.6	0.11	Yes	8	0.9	0.29	0.09	76	25	40
Normal Faulting	XF-H0720	85.3643	29.1367	176	2.6	0.95	0.18	Yes	172	0.85	0.15	0.1	84	24	40
Normal Faulting	XF-H0730	85.3647	29.172	58	2.7	1.05	0.23	Yes	52	1.1	0.17	0.09	97	24	50
Normal Faulting	XF-H0740	85.3564	29.2015	86	3.1	0.4	0.1	Yes	80	0.3	0.17	0.08	54	24	50
Normal Faulting	XF-H0760	85.2431	29.2713	52	0	0.6	0.07	Yes	54	0.9	0.13	0.06	32	16	60
Normal Faulting	XF-H0770	85.2432	29.307	78	5.2	1.3	0.03	Yes	70	1.1	0.27	0.15	75	20	50
Normal Faulting	XF-H0780	85.2372	29.3414	72	11.9	0.85	0.09	Yes	64	0.55	0.11	0.09	83	19	100
Normal Faulting	XF-H0790	85.2271	29.3803	78	7.2	0.5	0.3	Yes	76	0.4	0.06	0.05	86	19	80
Normal Faulting	XF-H0800	85.2313	29.412	102	10	0.6	0.05	Yes	104	0.6	0.02	0.02	77	16	90
Normal Faulting	XF-H0810	85.2323	29.467	96	0.9	0.6	0.12	Yes	92	0.6	0.06	0.05	100	23	40
Normal Faulting	XF-H1010	85.8364	29.3355	20	5	0.3	0.07	Yes	8	0.35	0.09	0.08	80	21	60
Normal Faulting	XF-H1030	85.7547	29.483	138	5.7	0.8	0.12	Yes	134	0.65	0.12	0.11	75	18	90
Normal Faulting	XF-H1040	85.7398	29.5614	166	3.3	0.4	0.11	Yes	172	0.35	0.04	0.04	99	19	110
Normal Faulting	XF-H1080	85.7827	29.8502	170	10.2	0.75	0.22	Yes	164	1.05	0.17	0.14	63	20	80
Normal Faulting	XF-H1130	85.3283	30.2058	160	15.8	0.7	0.2	Yes	172	0.7	0.09	0.02	72	17	80
Normal Faulting	XF-H1140	85.2968	30.2802	176	8.6	0.75	0.07	Yes	2	0.65	0.14	0.12	52	19	50
Normal Faulting	XF-H1160	85.2886	30.434	82	9.3	1.05	0	Yes	80	1	0.11	0.1	59	17	100
Normal Faulting	XF-H1190	85.1376	30.6494	22	1	1.05	0.06	Yes	18	1	0.1	0.07	73	20	80
Normal Faulting	XF-H1210	85.1094	30.7821	134	17	0.3	0.21	Yes	156	0.4	0.27	0.11	105	22	40
Normal Faulting	XF-H1220	85.0688	30.8599	2	11	0.8	0.05	Yes	22	0.65	0.08	0.03	69	18	80
Normal Faulting	XF-H1230	85.099	30.9321	20	5	0.4	0.13	Yes	178	0.7	0.23	0.19	95	20	100
Normal Faulting	XF-H1250	84.9979	31.0842	146	12.1	0.5	0.07	Yes	142	0.35	0.16	0.14	101	22	80
Normal Faulting	XF-H1270	85.0721	31.2252	20	3.2	0.7	0.11	Yes	14	0.95	0.12	0.04	147	23	40
Normal Faulting	XF-H1280	85.1299	31.3016	176	2.8	1.05	0.06	Yes	176	1.1	0.07	0.06	112	21	90
Normal Faulting	XF-H1310	85.1828	31.5153	46	1.3	1.15	0.13	Yes	34	0.95	0.12	0.05	110	21	80
Normal Faulting	XF-H1330	85.1704	31.6558	148	7.2	0.45	0.05	Yes	152	0.7	0.18	0.05	93	22	50
Normal Faulting	XF-H1340	85.1404	31.7319	12	17.4	0.25	0	Yes	20	0.4	0.1	0.06	74	20	80
Normal Faulting	XF-H1350	85.0323	31.8029	32	12	1	0.18	Yes	30	1.1	0.11	0.07	86	20	80
Normal Faulting	XF-H1420	83.8425	31.9347	108	16.6	0.55	0.16	Yes	128	0.5	0.06	0.03	40	15	90
Normal Faulting	XF-H1422	83.8993	32.0638	96	2.1	1.2	0.12	Yes	106	1.2	0.12	0.05	81	19	60
Normal Faulting	Y2-GARY	80.3374	31.7268	4	4.7	0.95	0.14	Yes	6	0.75	0.13	0.06	470	26	50
Normal Faulting	Y2-GUGE	79.6641	31.4769	104	3.5	0.45	0.1	Yes	106	0.4	0.03	0.03	359	28	40
Normal Faulting	Y2-MONS	80.7492	31.1902	148	4.9	0.55	0.03	Yes	152	0.65	0.12	0.08	319	31	20
Normal Faulting	Y2-NPUK	81.1574	32.3904	20	3	0.75	0.07	Yes	10	0.75	0.13	0.06	503	27	50
Normal Faulting	Y2-SQAH	80.1069	32.52	54	15.5	0.05	0.08	Yes	40	0.05	0.05	0.05	275	30	30
Normal Faulting	Y2-WT01	81.9256	32.0427	178	5.6	0.45	0.03	Yes	176	0.55	0.09	0.05	108	24	40
Normal Faulting	Y2-WT02	81.365	30.7597	166	7.9	0.55	0.3	Yes	162	0.25	0.23	0.08	113	23	50
Normal Faulting	Y2-WT03	82.3352	31.4961	12	3.3	0.85	0.05	Yes	14	0.85	0.07	0.06	197	20	40
Normal Faulting	Y2-WT07	80.4431	31.5135	168	14.1	0.35	0.21	Yes	170	0.3	0.06	0.05	98	25	50
Normal Faulting	Y2-WT08	80.5445	31.3562	28	8.4	0.45	0.11	Yes	32	0.65	0.11	0.08	158	22	70
Normal Faulting	Y2-WT11	81.3567	32.2242	26	17.1	0.3	0.11	Yes	18	0.25	0.07	0.06	71	21	60
Normal Faulting	Y2-WT12	80.8218	32.4611	36	5.7	0.85	0.17	Yes	36	0.85	0.16	0.13	204	25	50
Normal Faulting	Y2-WT13	80.1326	31.9238	6	2.8	0.9	0.06	Yes	2	1.05	0.09	0.05	185	22	50
Normal Faulting	Y2-WT14	79.9907	32.3027	16	2.8	0.85	0.19	Yes	14	0.9	0.08	0.07	139	23	50
Normal Faulting	Y2-WT15	80.4413	32.3642	172	0.7	1.1	0.36	Yes	172	1.2	0.07	0.07	64	14	90
Normal Faulting	Y2-WT16	79.8489	32.7155	20	7.2	1.4	0.11	Yes	22	1.3	0.09	0.09	115	21	50
Normal Faulting	Y2-WT19	81.0709	30.9894	4	6.4	0.5	0.16	Yes	20	0.55	0.07	0.04	59	18	90
Normal Faulting	Y2-WT20	81.8719	31.2751	24	2.4	0.95	0.09	Yes	18	0.9	0.07	0.03	227	23	40
Normal Faulting	YL-DINX	87.1157	28.6646	44	2.8	0.8	0	Yes	46	0.95	0.07	0.06	44	22	80
Normal Faulting	YL-NAIL	86.4126	28.6597	20	0	0.6	0	Yes	12	0.55	0.07	0.05	27	13	100
Normal Faulting	YL-SAGA	85.2321	29.3292	68	1.1	0.95	0.21	Yes	64	0.95	0.12	0.08	84	23	50
Normal Faulting	YL-SAJA	88.0209	28.9093	116	5	0.85	0.04	Yes	110	0.8	0.18	0.05	33	16	80
Normal Faulting	YL-SSAN	86.729	29.4238	2	10.8	1.25	0.13	Yes	0	1.3	0.19	0.13	81	25	30
Normal Faulting	YL-XIXI	85.6904	28.7409	154	8.6	0.45	0.05	Yes	158	0.45	0.08	0.03	53	20	50
Thrust Faulting	XF-H0130	85.0081	27.3152	130	9.3	0.75	0.02	Yes	136	0.75	0.09	0.07	74	18	70
Thrust Faulting	XF-H0150	85.0137	27.3698	80	4.7	0.25	0.04	Yes	80	0.4	0.08	0.03	72	21	60
Thrust Faulting	XF-H0170	85.0251	27.4196	166	1.4	0.65	0.08	Yes	176	0.65	0.15	0.02	100	18	70
Thrust Faulting	XF-H0180	85.0328	27.4514	42	11.1	0.2	0.08	Yes	24	0.15	0.06	0.06	88	21	80
Thrust Faulting	XF-H0190	85.0422	27.4717	86	6.6	0.4	0.08	Yes	84	0.3	0.03	0.01	137	24	50
Thrust Faulting	XF-H0210	85.047	27.5287	34	5.3	0.65	0.06	Yes	42	0.6	0.13	0.07	162	25	40
Thrust Faulting	XF-H0220	85.0697	27.5583	112	6.6	0.8	0.02	Yes	120	0.7	0.09	0.08	76	21	80
Thrust Faulting	XF-H0230	85.0733	27.58	2	6.5	0.25	0.1	Yes	22	0.25	0.16	0.05	172	27	30
Thrust Faulting	XF-H0240	85.107	27.6078	42	2.3	1.2	0.17	Yes	40	1.15	0.1	0.07	132	27	40
Thrust Faulting	XF-H0260	85.0928	27.6733	128	4.1	0.2	0.07	Yes	140	0.4	0.17	0.12	100	25	40
Thrust Faulting	XF-H0270	85.0902	27.6957	90	1	1.1	0.12	Yes	86	1.15	0.08	0.06	88	22	60
Thrust Faulting	XF-H0290	85.1119	27.7565	48	16.6	0.35	0.13	Yes	66	0.5	0.22	0.06	54	22	50
Thrust Faulting	XF-H0310	85.0049	27.8005	112	6.4	0.45	0.08	Yes	126	0.45	0.09	0.06	31	15	80
Thrust Faulting	XF-H0330	85.1168	27.8613	80	3.8	0.45	0.09	Yes	80	0.65	0.17	0.06	108	23	50
Thrust Faulting	XF-H0340	85.1507	27.8864	70	10	0.65	0.12	Yes	68	0.6	0.05	0.04	97	26	40
Thrust Faulting	XF-H0360	85.1645	27.9445	92	4.7	1.2	0.15	Yes	90	1.25	0.19	0.14	82	20	50
Thrust Faulting	XF-H0380	85.2069	27.995	134	4.5	0.95	0.11	Yes	134	1.1	0.16	0.05	200	23	80
Thrust Faulting	XF-H0410	85.2568	28.0798	70	1.8	0.65	0.02	Yes	70	0.8	0.17	0.05	73	23	50
Thrust Faulting	XF-H0440	85.3416	28.1661	120	5.7	1.05	0.17	Yes	120	1.15	0.19	0.04	58	17	50
Thrust Faulting	XF-H0480	85.3793	28.2708	122	1.9	1.2	0.08	Yes	120	1.25	0.14	0.12	96	23	50
Thrust Faulting	XF-H0500	85.3524	28.3411	128	1.1	0.85	0.13	Yes	128	0.8	0.07	0.07	72	20	50
Thrust Faulting	XF-H0510	85.3487	28.3863	144	4.3	0.55	0.08	Yes	134	0.4	0.15	0.04	86	23	50
Thrust Faulting	XF-H0520	85.3128	28.4085	72	3.4	0.5	0.08	Yes	70	0.35	0.15	0.05	71	22	50
Thrust Faulting	XF-H0530	85.2448	28.4537	154	11.8	0.25	0.08	Yes	150	0.35	0.14	0.03	55	21	60
Thrust Faulting	XF-H0540	85.2224	28.492	108	5.2	1.1	0.21	Yes	108	1.05	0.13	0.05	37	17	50
Thrust Faulting	XF-H0550	85.2161	28.5168	108	3.2	1.45	0.03	Yes	106	1.4	0.07	0.05	50	20	80
Thrust Faulting	XF-H0560	85.2464	28.562	50	1.7	1.1	0.04	Yes	46	1	0.08	0.06	50	18	90
Thrust Faulting	XF-H0570	85.2598	28.5948	50	5.2	0.35	0.14	Yes	60	0.6	0.21	0.07	76	22	50
Thrust Faulting	XF-NBUNG	85.8909	27.8771	114	1	0.95	0.1	Yes	100	1.1	0.09	0.02	40	15	80
Thrust Faulting	XF-NG060	84.6235	28.0016	116	5	0.3	0.14	Yes	100	0.3	0.02	0.01	44	14	100
Thrust Faulting	XF-NP030	83.4963	27.7504	42	8.3	0.85	0.03	Yes	46	0.85	0.02	0.02	47	19	80
Thrust Faulting	XF-NP050	83.6395	27.9361	58	7.5	0.9	0.13	Yes	54	0.9	0.09	0.02	33	15	80
Thrust Faulting	XF-NP085	83.9548	28.3531	112	2.1	0.35	0.03	Yes	104	0.35	0.04	0.03	31	16	60
Thrust Faulting	XF-NRUMJ	86.5482	27.3038	84	3.1	0.35	0.03	Yes	108	0.15	0.03	0.01	32	13	90
Thrust Faulting	XF-NSIND	85.9088	27.2107	112	8.6	0.45	0.24	Yes	90	0.65	0.16	0.05	47	15	100
Thrust Faulting	YL-BUNG	85.8909	27.8771	100	2.8	1.15	0.05	Yes	98	1.3	0.09	0.04	113	27	40
Thrust Faulting	YL-HILE	87.3242	27.0482	64	7.1	0.4	0.14	Yes	68	0.65	0.23	0.15	62	23	50
Thrust Faulting	YL-PHAP	86.5842	27.515	94	30	0.15	0.03	Yes	96	0.4	0.11	0.08	55	20	80
Thrust Faulting	YL-PHID	87.7645	27.1501	114	8.5	0.3	0.03	Yes	112	0.4	0.16	0.04	103	27	30
Thrust Faulting	YL-RUMJ	86.5482	27.3038	86	2.4	0.6	0.12	Yes	88	0.5	0.1	0.03	101	26	30
Thrust Faulting	YL-SIND	85.9088	27.2107	88	1.9	0.65	0.14	Yes	86	0.8	0.12	0.07	85	28	30
Thrust Faulting	YL-SUKT	85.7611	27.7057	116	4.1	0.3	0.03	Yes	112	0.4	0.09	0.07	52	23	40
Thrust Faulting	YL-THAK	85.5566	27.5996	142	2.5	0.7	0.12	Yes	142	0.75	0.08	0.08	56	20	60
Thrust Faulting	YL-TUML	87.195	27.3208	74	9.3	0.6	0.18	Yes	70	0.9	0.11	0.08	107	24	60
India	XF-H0010	84.8932	26.9833	8	0	0.35	0	Yes	20	0.2	0.04	0.02	38	18	60
India	XF-H0020	84.905	27.0176	168	0	0.55	0	Yes	176	0.6	0.04	0.02	23	15	70
India	XF-H0070	84.9699	27.1344	144	18.8	0.2	0.03	Yes	122	0.05	0.02	0.01	73	16	90
India	XF-H0100	84.9872	27.2305	138	1.1	0.9	0.08	Yes	134	0.8	0.05	0.03	74	21	80
India	XF-H0120	84.9885	27.2829	166	2	0.75	0.1	Yes	162	0.8	0.06	0.03	88	22	40
India	XF-NP010	83.3181	27.4948	68	1.4	0.65	0.02	Yes	62	0.4	0.06	0.02	31	12	90
India	YL-JANA	85.9242	26.7106	78	15.7	0.3	0.09	Yes	66	0.3	0.03	0.02	37	15	70
-	XF-H0350	85.1396	27.9112	64	8.9	0.7	0.42	No	62	0.9	0.11	0.08	68	18	80
-	XF-H0390	85.2217	28.0251	134	12.1	0.85	0.37	No	126	0.95	0.23	0.18	75	24	50
-	XF-H0700	85.4215	29.0559	16	29.9	0.15	0.16	No	20	0.25	0.15	0.13	59	21	50
-	XF-H0750	85.3141	29.2348	102	25.5	0.5	0.19	No	86	0.4	0.11	0.08	30	16	90
-	XF-H1050	85.7245	29.6387	34	30.4	0.4	0.16	No	28	0.25	0.04	0.03	116	19	80
-	XF-H1060	85.7082	29.7066	80	22.2	0.65	0.37	No	78	0.9	0.03	0.02	101	17	90
-	XF-H1120	85.4146	30.1381	22	14.3	0.6	0.25	No	24	0.55	0.14	0.12	91	20	60
-	XF-H1180	85.176	30.5813	10	22.2	0.2	0.28	No	178	0.15	0.14	0.14	41	15	90
-	XF-H1260	85.0121	31.1549	178	4.1	1	0.39	No	176	1.15	0.12	0.08	100	21	80
-	XF-H1400	84.6944	32.1187	48	5.4	1.45	0.44	No	50	1.4	0.06	0.03	119	19	100
-	XF-H1440	84.2396	32.4545	132	5	0.6	0.42	No	132	0.75	0.16	0.11	82	20	90
-	XF-H1630	84.2274	34.0654	102	39.7	0.05	0.32	Yes	118	0.25	0.09	0.05	119	17	90
-	XF-NG050	84.564	27.8606	44	32.5	0.25	0.05	No	62	0.5	0.02	0.01	43	15	90
-	Y2-WT17	81.3015	32.5913	162	17.2	0.6	0.29	No	158	0.5	0.19	0.18	210	21	60
-	Y2-WT18	81.4261	30.8552	8	23.8	0.75	0.2	No	8	0.8	0.13	0.13	79	19	50
-	YL-MAZA	87.8553	28.6713	40	40.9	0.55	0.07	No	46	0.55	0.09	0.09	27	16	80
-	TP-GAR	80.0976	32.4913	38	-	0.55	-	No	134	0.2	0.04	0.02	51	14	180
-	TP-LOG	83.9992	31.0386	152	-	0.55	-	No	146	0.4	0.41	0.06	237	29	30
-	TP-MAM	83.6704	32.0407	76	-	0.8	-	No	74	0.5	0.34	0.05	181	25	40
-	TP-MES	80.7574	31.1793	96	-	0.65	-	No	128	0.4	0.12	0.06	63	18	90
-	TP-NAM	80.1506	31.9093	174	-	1.5	-	No	170	1.5	0.12	0.08	79	17	90
-	TP-PUL	81.1758	30.2874	134	-	0.15	-	No	78	0.55	0.06	0.02	128	19	90
-	TP-RIS	79.82	33.1967	56	-	0.45	-	No	26	0.25	0.06	0.03	95	18	80
-	TP-SUD	80.3856	31.5728	120	-	0.45	-	No	158	0.95	0.07	0.03	124	17	110
-	TP-YAS	80.3454	31.7352	14	-	0.85	-	No	178	1	0.44	0.09	132	22	60
-	XF-H0040	84.9373	27.0665	176	-	0.15	-	No	46	0.15	0.02	0	41	18	70
-	XF-H0060	84.9671	27.1079	0	-	0	-	No	94	0.1	0.01	0.01	30	16	80
-	XF-H0200	85.045	27.499	76	-	0.45	-	No	70	0.85	0.33	0.09	89	24	40
-	XF-H0250	85.1009	27.6312	160	-	0.3	-	No	160	0.3	0.38	0.18	116	25	50
-	XF-H0280	85.0961	27.727	104	-	0.35	-	No	140	0.3	0.33	0.1	62	21	70
-	XF-H0370	85.1863	27.9725	126	-	0.45	-	No	138	0.8	0.29	0.12	91	20	50
-	XF-H0400	85.2267	28.0572	124	-	1.15	-	No	118	1.3	0.42	0.06	114	24	40
-	XF-H0420	85.2883	28.107	156	-	0.3	-	No	18	0.45	0.03	0.02	58	16	140
-	XF-H0460	85.3574	28.2151	148	-	1.1	-	No	156	1.5	0.2	0.11	90	23	80
-	XF-H0490	85.3466	28.3059	46	-	0.15	-	No	12	0.2	0.24	0.1	49	21	60
-	XF-H0580	85.2697	28.6318	160	-	0.25	-	No	46	0.1	0.22	0.05	86	23	50
-	XF-H0610	85.3037	28.7484	144	-	0.1	-	No	110	0.1	0.1	0.04	59	20	60
-	XF-H0650	85.3274	28.8955	126	-	0.55	-	No	110	1.15	0.18	0.02	47	17	90
-	XF-H1020	85.7369	29.413	154	-	1.5	-	No	154	0.75	0.17	0.13	86	18	100
-	XF-H1090	85.7329	29.9222	4	-	0.3	-	No	166	0.65	0.23	0.12	111	20	60
-	XF-H1100	85.6974	29.9936	108	-	1.5	-	No	96	1.5	0.17	0.11	77	17	90
-	XF-H1110	85.5526	30.0664	48	-	1.35	-	No	52	0.8	0.25	0.19	127	20	80
-	XF-H1150	85.3131	30.358	176	-	0.55	-	No	40	0.35	0.11	0.04	94	17	90
-	XF-H1200	85.1411	30.7152	78	-	0.8	-	No	66	1.1	0.57	0.12	88	20	80
-	XF-H1300	85.1601	31.4454	46	-	1.2	-	No	32	0.5	0.1	0.06	59	18	130
-	XF-H1320	85.1894	31.5837	70	-	0.8	-	No	78	0.95	0.33	0.16	118	20	80
-	XF-H1360	84.9536	31.8623	114	-	1.15	-	No	120	1.5	0.19	0.11	86	18	110
-	XF-H1370	84.8929	31.9453	2	-	0.2	-	No	178	0.65	0.2	0.04	136	21	60
-	XF-H1380	84.8227	32.0039	158	-	0.55	-	No	124	0.2	0.15	0.09	79	20	80
-	XF-H1410	84.3739	32.2361	122	-	0.2	-	No	142	0.65	0.12	0.09	69	18	100
-	XF-H1430	84.1311	32.3816	18	-	0.2	-	No	164	0.35	0.06	0.04	95	17	110
-	XF-H1450	84.2716	32.5241	28	-	1.1	-	No	28	1.05	0.32	0.3	55	19	50
-	XF-H1490	84.2668	32.8216	120	-	0.2	-	No	78	0.65	0.18	0.08	148	23	70
-	XF-H1510	84.3047	32.949	168	-	1.05	-	No	6	0.6	0.18	0.12	83	18	90
-	XF-NBENS	84.3712	28.2379	66	-	0.55	-	No	4	0.55	0.05	0.01	38	13	110
-	XF-NDOML	84.282	27.9753	82	-	1.05	-	No	102	0.25	0.12	0.06	33	12	100
-	XF-NG010	84.2799	27.4614	60	-	0.2	-	No	30	0.1	0.02	0.01	28	15	80
-	XF-NG020	84.3292	27.5702	78	-	0.85	-	No	80	1.2	0.14	0.02	28	13	80
-	XF-NG040	84.4638	27.8243	4	-	0.7	-	No	176	1.5	0.08	0.03	52	16	90
-	XF-NGUMB	83.8391	27.5562	114	-	0.25	-	No	156	0.45	0.14	0.04	35	15	80
-	XF-NHILE	87.3242	27.0482	124	-	0.05	-	No	12	0.35	0.12	0.03	40	16	60
-	XF-NP020	83.4605	27.6274	62	-	0.95	-	No	46	0.5	0.03	0.02	33	13	100
-	XF-NP080	84.0025	28.2147	28	-	0.1	-	No	172	0.05	0.01	0	36	14	90
-	XF-NP100	83.7191	28.7796	58	-	0.4	-	No	66	1.15	0.12	0.03	31	16	80
-	Y2-WT04	81.1162	30.4539	138	-	0.1	-	No	110	0.1	0.14	0.11	83	25	40
-	Y2-WT05	82.159	31.8594	30	-	0.3	-	No	80	0.15	0.04	0.03	109	19	70
-	Y2-WT06	82.2613	32.2264	144	-	0.1	-	No	110	0.15	0.11	0.05	216	25	40
-	YL-ILAM	87.9227	26.9102	54	-	0.05	-	No	20	0.05	0.04	0.04	93	26	40
-	YL-JIRI	86.2303	27.6342	154	-	0.45	-	No	140	0.05	0.1	0.04	51	18	80
-	YL-LAZE	87.5922	29.1403	86	-	1.5	-	No	94	1.5	0.09	0.04	24	13	90
-	YL-MNBU	86.161	28.7558	160	-	0.3	-	No	8	0.1	0.21	0.11	46	19	50
-	YL-RC14	86.4373	29.4972	128	-	0.55	-	No	116	1.05	0.31	0.04	24	15	80
-	TP-ZHD	79.8045	31.4827	Insufficient Azimuthal Coverage				No	-				30	11	100
-	TP-ZHX	79.6719	32.5097	Insufficient Azimuthal Coverage				No	-				92	14	190
-	XF-H0030	84.9074	27.0408	Insufficient Azimuthal Coverage				No	-				21	11	260
-	XF-H0050	84.9533	27.0871	Insufficient Azimuthal Coverage				No	-				36	14	230
-	XF-H0080	84.984	27.1661	Insufficient Azimuthal Coverage				No	-				29	12	230
-	XF-H0090	84.9793	27.2018	Insufficient Azimuthal Coverage				No	-				51	13	240
-	XF-H0160	85.0221	27.3953	Insufficient Azimuthal Coverage				No	-				66	15	200
-	XF-H0590	85.2808	28.6691	Insufficient Azimuthal Coverage				No	-				21	10	260
-	XF-H0640	85.2945	28.843	Insufficient Azimuthal Coverage				No	-				2	2	240
-	XF-H0655	85.3824	28.8953	Insufficient Azimuthal Coverage				No	-				38	10	240
-	XF-H0690	85.455	29.0234	Insufficient Azimuthal Coverage				No	-				31	14	230
-	XF-H1000	85.8577	29.2673	Insufficient Azimuthal Coverage				No	-				39	14	190
-	XF-H1070	85.7634	29.7767	Insufficient Azimuthal Coverage				No	-				26	12	240
-	XF-H1071	85.775	29.7702	Insufficient Azimuthal Coverage				No	-				56	13	210
-	XF-H1170	85.1974	30.4955	Insufficient Azimuthal Coverage				No	-				29	13	230
-	XF-H1240	85.1341	31.0198	Insufficient Azimuthal Coverage				No	-				47	14	210
-	XF-H1290	85.103	31.3783	Insufficient Azimuthal Coverage				No	-				48	15	200
-	XF-H1390	84.9052	32.0724	Insufficient Azimuthal Coverage				No	-				12	10	220
-	XF-H1415	84.2189	32.3079	Insufficient Azimuthal Coverage				No	-				23	13	230
-	XF-H1423	83.9242	32.1587	Insufficient Azimuthal Coverage				No	-				53	11	260
-	XF-H1425	84.0637	32.2816	Insufficient Azimuthal Coverage				No	-				3	2	350
-	XF-NBIRA	87.267	26.484	Insufficient Azimuthal Coverage				No	-				3	3	200
-	XF-NG030	84.4037	27.6797	Insufficient Azimuthal Coverage				No	-				30	11	230
-	XF-NJANA	85.9242	26.7106	Insufficient Azimuthal Coverage				No	-				8	5	250
-	XF-NKDMG	85.3163	27.7188	Insufficient Azimuthal Coverage				No	-				7	4	170
-	XF-NNAMC	86.7146	27.8027	Insufficient Azimuthal Coverage				No	-				34	11	150
-	XF-NP035	83.5222	27.809	Insufficient Azimuthal Coverage				No	-				25	11	150
-	XF-NP060	83.7869	27.9971	Insufficient Azimuthal Coverage				No	-				46	13	230
-	XF-NP071	83.8371	28.0822	Insufficient Azimuthal Coverage				No	-				27	11	110
-	XF-NP075	83.8741	28.1487	Insufficient Azimuthal Coverage				No	-				13	9	240
-	XF-NP082	83.9377	28.2786	Insufficient Azimuthal Coverage				No	-				23	11	150
-	XF-NP090	83.5948	28.2942	Insufficient Azimuthal Coverage				No	-				15	10	100
-	XF-NPHAP	86.5842	27.515	Insufficient Azimuthal Coverage				No	-				18	9	140
-	XF-NSUKT	85.7611	27.7057	Insufficient Azimuthal Coverage				No	-				7	6	140
-	XF-NTHAK	85.5566	27.5996	Insufficient Azimuthal Coverage				No	-				5	4	200
-	XF-NTUML	87.195	27.3208	Insufficient Azimuthal Coverage				No	-				14	8	240
-	Y2-NOCO	80.3898	33.7194	Insufficient Azimuthal Coverage				No	-				56	12	240
-	Y2-ZNBA	81.9158	32.0409	Insufficient Azimuthal Coverage				No	-				75	13	240
-	YL-BIRA	87.267	26.484	Insufficient Azimuthal Coverage				No	-				31	11	250
-	YL-GAIG	86.6318	26.838	Insufficient Azimuthal Coverage				No	-				21	10	170
-	YL-NAMC	86.7146	27.8027	Insufficient Azimuthal Coverage				No	-				12	8	170
-	YL-RBSH	86.828	28.1955	Insufficient Azimuthal Coverage				No	-				27	10	130
