# Supplementary material for: Southern Tibetan rifting since late Miocene enabled by basal shear of the underthrusting Indian lithosphere
Source: Nat Commun. 2023 May 4;14:2565. doi: 10.1038/s41467-023-38296-w (PMC10160080; doi:10.1038/s41467-023-38296-w)
Supplement: Supplementary file 5 — Supplementary Data 3 [file 41467_2023_38296_MOESM5_ESM.zip]

Archive with 171 entries (171 files):
- TP-BAE.pdf
- TP-BAG.pdf
- TP-BUD.pdf
- TP-CAK.pdf
- TP-CHG.pdf
- TP-CIS.pdf
- TP-CIW.pdf
- TP-CUM.pdf
- TP-CUQ.pdf
- TP-DAX.pdf
- TP-DOC.pdf
- TP-GEJ.pdf
- TP-GOZ.pdf
- TP-HUE.pdf
- TP-JIG.pdf
- TP-JIL.pdf
- TP-JIM.pdf
- TP-JIR.pdf
- TP-KUS.pdf
- TP-MAL.pdf
- TP-MAY.pdf
- TP-MYM.pdf
- TP-NIG.pdf
- TP-PAJ.pdf
- TP-PAY.pdf
- TP-QIR.pdf
- TP-QUS.pdf
- TP-REB.pdf
- TP-RIT.pdf
- TP-RUJ.pdf
- TP-RUS.pdf
- TP-SAG.pdf
- TP-SHZ.pdf
- TP-WEB.pdf
- TP-WUM.pdf
- TP-XIB.pdf
- TP-XIS.pdf
- TP-XIZ.pdf
- TP-XZZ.pdf
- TP-YAL.pdf
- TP-YAR.pdf
- TP-ZUZ.pdf
- XF-H0010.pdf
- XF-H0020.pdf
- XF-H0070.pdf
- XF-H0100.pdf
- XF-H0120.pdf
- XF-H0130.pdf
- XF-H0150.pdf
- XF-H0170.pdf
- XF-H0180.pdf
- XF-H0190.pdf
- XF-H0210.pdf
- XF-H0220.pdf
- XF-H0230.pdf
- XF-H0240.pdf
- XF-H0260.pdf
- XF-H0270.pdf
- XF-H0290.pdf
- XF-H0310.pdf
- XF-H0330.pdf
- XF-H0340.pdf
- XF-H0360.pdf
- XF-H0380.pdf
- XF-H0410.pdf
- XF-H0440.pdf
- XF-H0480.pdf
- XF-H0500.pdf
- XF-H0510.pdf
- XF-H0520.pdf
- XF-H0530.pdf
- XF-H0540.pdf
- XF-H0550.pdf
- XF-H0560.pdf
- XF-H0570.pdf
- XF-H0600.pdf
- XF-H0620.pdf
- XF-H0630.pdf
- XF-H0641.pdf
- XF-H0660.pdf
- XF-H0670.pdf
- XF-H0680.pdf
- XF-H0710.pdf
- XF-H0720.pdf
- XF-H0730.pdf
- XF-H0740.pdf
- XF-H0760.pdf
- XF-H0770.pdf
- XF-H0780.pdf
- XF-H0790.pdf
- XF-H0800.pdf
- XF-H0810.pdf
- XF-H1010.pdf
- XF-H1030.pdf
- XF-H1040.pdf
- XF-H1080.pdf
- XF-H1130.pdf
- XF-H1140.pdf
- XF-H1160.pdf
- XF-H1190.pdf
- XF-H1210.pdf
- XF-H1220.pdf
- XF-H1230.pdf
- XF-H1250.pdf
- XF-H1270.pdf
- XF-H1280.pdf
- XF-H1310.pdf
- XF-H1330.pdf
- XF-H1340.pdf
- XF-H1350.pdf
- XF-H1405.pdf
- XF-H1420.pdf
- XF-H1422.pdf
- XF-H1470.pdf
- XF-H1480.pdf
- XF-H1500.pdf
- XF-H1520.pdf
- XF-H1530.pdf
- XF-H1550.pdf
- XF-H1560.pdf
- XF-H1570.pdf
- XF-H1590.pdf
- XF-H1600.pdf
- XF-H1610.pdf
- XF-H1620.pdf
- XF-NBUNG.pdf
- XF-NG060.pdf
- XF-NP010.pdf
- XF-NP030.pdf
- XF-NP050.pdf
- XF-NP085.pdf
- XF-NRUMJ.pdf
- XF-NSIND.pdf
- Y2-GARY.pdf
- Y2-GUGE.pdf
- Y2-MONS.pdf
- Y2-NOMA.pdf
- Y2-NPUK.pdf
- Y2-RUTK.pdf
- Y2-SQAH.pdf
- Y2-WT01.pdf
- Y2-WT02.pdf
- Y2-WT03.pdf
- Y2-WT07.pdf
- Y2-WT08.pdf
- Y2-WT09.pdf
- Y2-WT11.pdf
- Y2-WT12.pdf
- Y2-WT13.pdf
- Y2-WT14.pdf
- Y2-WT15.pdf
- Y2-WT16.pdf
- Y2-WT19.pdf
- Y2-WT20.pdf
- Y2-ZMBA.pdf
- YL-BUNG.pdf
- YL-DINX.pdf
- YL-HILE.pdf
- YL-JANA.pdf
- YL-NAIL.pdf
- YL-PHAP.pdf
- YL-PHID.pdf
- YL-RUMJ.pdf
- YL-SAGA.pdf
- YL-SAJA.pdf
- YL-SIND.pdf
- YL-SSAN.pdf
- YL-SUKT.pdf
- YL-THAK.pdf
- YL-TUML.pdf
- YL-XIXI.pdf
