# Supplementary material for: Southern Tibetan rifting since late Miocene enabled by basal shear of the underthrusting Indian lithosphere
Source: Nat Commun. 2023 May 4;14:2565. doi: 10.1038/s41467-023-38296-w (PMC10160080; doi:10.1038/s41467-023-38296-w)
Supplement: Supplementary file 7 — Supplementary Data 5 [file 41467_2023_38296_MOESM7_ESM.xlsx]

## Sheet: Local S
Station Information				Event Information							Waveform Information							Splitting Measurements
Code	Lon (°)	Lat (°)		Date	Time	Lon (°)	Lat (°)	Depth (km)	Mag		Spol (°)	Spolerr (°)	Filter (Hz)	WinStart (s)	Winend (s)	SNR		φ (°)	φerr (°)	δt (s)	δterr (s)	Cluster Grade	λmax	Grade
BUD	84.5009	30.2036		2021-06-19	20:01:44	84.2	29.46	10	3.9		87.04	4.046	0.2-3.0	3.20027	4.79622	5.03493		25	9.5	0.12	0.01625	ACl	5.52109	A
CIS	85.5627	31.2635		2021-06-01	09:25:26	85.4	31.63	12	1.6		88.781	3.588	0.2-3.0	14.5021	16.2704	7.03413		-39	9.75	0.065	0.00875	ACl	6.75995	A
CIS	85.5627	31.2635		2021-06-16	08:19:05	85.43	31.69	11	2.6		88.31	5.755	0.2-3.0	13.8944	16.443	7.61018		-37	10.75	0.075	0.0125	ACl	5.37099	B
CUM	86.9008	30.4346		2019-10-13	20:56:52	87.73	30.37	15	1.3		79.264	4.786	0.2-3.0	12.9806	15.6824	5.39216		-80	5.75	0.0525	0.0075	ACl	6.71795	A
CUM	86.9008	30.4346		2021-04-22	03:08:53	87.57	30.59	24	2.6		54.655	0.77	0.2-3.0	12.5971	14.4068	7.85467		89	4.75	0.06	0.00375	ACl	36.3646	A
CUM	86.9008	30.4346		2021-04-23	13:40:15	87.03	30.14	25	2		42.22	0.183	0.2-3.0	9.0233	9.89158	12.2694		-23	2.25	0.1	0.0025	ACl	207.56	A
CUQ	85.1451	31.0181		2021-06-16	08:19:05	85.43	31.69	11	2.6		76.136	2.56	0.2-3.0	13.8232	15.2707	4.64885		44	14.25	0.095	0.015	ACl	8.9765	B
DAX	85.0679	31.3488		2021-03-26	22:16:55	84.86	31.63	25	2.1		111.01	3.016	0.2-3.0	11.3041	13.2401	14.8028		49	10	0.205	0.00875	ACl	8.19547	A
DOC	84.879	32.0991		2021-06-01	09:27:47	85.37	31.59	15	1.3		8.867	5.321	0.2-3.0	13.9623	15.6681	4.17106		-42	8.25	0.21	0.0075	ACl	5.01815	A
DOC	84.879	32.0991		2021-06-01	20:02:25	85.25	32.56	25	1.2		17.729	1.279	0.2-3.0	13.8948	15.8822	15.2752		56	4.75	0.1	0.0025	ACl	23.632	A
DOC	84.879	32.0991		2020-03-23	09:59:02	85.5	32.78	13	2.6		47.476	3.026	0.2-3.0	14.504	15.8256	4.19016		-1	14.75	0.055	0.00875	ACl	10.5609	B
JIL	85.294	28.8553		2021-03-09	19:23:55	85.95	28.35	19	1.4		170.961	2.845	0.2-3.0	11.1482	13.1299	6.7583		39	4.75	0.385	0.005	ACl	7.87559	A
JIM	84.3576	30.7872		2021-02-15	17:00:46	83.83	30.6	25	1.3		103.676	2.672	0.2-3.0	13.1325	14.7252	6.8971		75	9.75	0.07	0.01125	ACl	11.0982	A
JIR	85.0059	30.7403		2021-05-12	00:07:58	84.76	31.31	25	1.3		145.766	3.607	0.2-3.0	12.6872	14.5185	8.57398		21	4.5	0.215	0.00375	ACl	9.0883	A
LOG	83.9992	31.0386		2021-02-15	17:00:46	83.83	30.6	25	1.3		167.586	4.537	0.2-3.0	12.3304	14.1953	8.13651		15	5.5	0.2	0.01	ACl	6.15235	A
LOG	83.9992	31.0386		2021-01-25	16:50:19	83.37	30.99	25	2.5		104.4	2.021	0.2-3.0	13.1757	14.8895	4.56102		56	16	0.07	0.01125	ACl	11.2362	B
LOG	83.9992	31.0386		2021-03-21	08:30:43	83.4	30.95	25	2.3		87.219	1.426	0.2-3.0	12.5486	14.5275	3.38771		50	7	0.11	0.00625	ACl	19.4228	B
MAY	84.1796	29.6519		2021-04-24	22:25:29	83.94	29.94	24	1.8		90.115	5.54	0.2-3.0	7.66821	9.45202	3.37105		52	16	0.05	0.01125	ACl	6.58601	B
PAY	83.4691	30.0404		2021-04-24	22:25:29	83.94	29.94	24	1.8		55.832	5.392	0.2-3.0	14.4927	16.5216	4.20572		-78	5.25	0.105	0.00375	ACl	5.8307	A
QIR	86.0295	29.4807		2021-01-25	21:32:41	85.84	29.77	20	1.8		126.064	1.999	0.2-3.0	11.3039	12.3861	4.17929		-30	5	0.075	0.00625	ACl	13.6193	A
QIR	86.0295	29.4807		2021-02-12	04:53:26	86.73	29.07	14	2.8		155.68	3.885	0.2-3.0	14.0418	15.8692	5.52015		41	5.5	0.3225	0.016875	ACl	6.23245	A
QIR	86.0295	29.4807		2021-02-09	06:21:09	86.72	29.07	18	1.9		89.58	5.505	0.2-3.0	13.8906	15.7828	3.77256		-60	12.75	0.095	0.02	ACl	5.08461	B
RUJ	84.9119	29.5961		2021-02-22	16:43:59	85.6	30.06	25	2.8		103.58	4.871	0.2-3.0	13.6954	15.5776	3.737		-48	16	0.075	0.01625	ACl	6.6215	B
RUS	85.9525	30.2023		2021-06-17	19:48:33	86.62	30.48	25	1.6		1.846	1.297	0.2-3.0	13.8843	15.6156	8.37733		-66	3.25	0.16	0.0075	ACl	18.1098	A
RUS	85.9525	30.2023		2021-03-16	16:15:31	86.43	30.11	25	1.5		83.794	5.706	0.2-3.0	11.8652	13.3518	4.26225		-60	12	0.085	0.0075	ACl	5.21112	B
RUS	85.9525	30.2023		2021-03-16	17:42:37	86.42	30.13	18	2.5		113.522	3.421	0.2-3.0	11.9771	13.9282	3.23213		77	13	0.05	0.0075	ACl	9.50581	B
RUS	85.9525	30.2023		2021-03-16	20:02:20	86.46	30.11	25	2.4		115.274	1.498	0.2-3.0	12.081	13.3118	3.17408		-86	6	0.08	0.01125	ACl	14.2126	B
WEB	82.8917	32.3731		2021-02-22	18:46:49	82.38	31.61	11	2.4		154.813	3.306	0.2-3.0	13.9096	16.6033	5.90887		-80	9.75	0.21	0.015	ACl	8.7255	A
XIS	83.1835	31.274		2021-01-25	16:50:19	83.37	30.99	25	2.5		56.539	3.306	0.2-3.0	10.1388	12.1284	5.53807		10	10.25	0.065	0.03875	BCl	8.29044	B
XIS	83.1835	31.274		2021-03-21	08:30:43	83.4	30.95	25	2.3		90.876	4.737	0.2-3.0	9.95627	12.0921	3.78432		-23	6.5	0.195	0.01	ACl	6.17513	B
YAL	86.1129	28.4031		2021-03-09	19:23:55	85.95	28.35	19	1.4		107.856	1.013	0.2-3.0	4.97509	6.8672	12.504		43	3.75	0.165	0.00375	ACl	21.0402	A
YAL	86.1129	28.4031		2021-03-11	04:10:26	85.95	28.31	17	1.4		72.649	0.553	0.2-3.0	5.86661	6.82283	11.9567		19	2	0.15	0	ACl	208.959	A
YAL	86.1129	28.4031		2021-04-07	11:36:24	86.61	28.73	25	1.8		11.023	7.931	0.2-3.0	13.8963	15.4171	6.70829		-19	3.5	0.025	0.00375	ACl	7.32948	A
YAL	86.1129	28.4031		2021-03-19	20:45:44	86.02	27.77	25	1.6		28.557	4.711	0.2-3.0	10.7133	12.7612	3.44103		-35	20	0.14	0.01375	ACl	5.51116	B
YAR	82.3338	31.4958		2021-02-22	18:46:49	82.38	31.61	11	2.4		64.018	1.658	0.2-3.0	4.69199	6.68413	5.93439		-47	3.5	0.11	0.00875	ACl	15.1021	A
* Spol: Initial Polarisation of S-wave
* λmax: Maximum Value of Eigenvalue of Corrected Covariance Matrix
