# Supplementary material for: Southern Tibetan rifting since late Miocene enabled by basal shear of the underthrusting Indian lithosphere
Source: Nat Commun. 2023 May 4;14:2565. doi: 10.1038/s41467-023-38296-w (PMC10160080; doi:10.1038/s41467-023-38296-w)
Supplement: Supplementary file 8 — Supplementary Data 6 [file 41467_2023_38296_MOESM8_ESM.zip]

Archive with 35 entries (35 files):
- event 2019.286.20.56.cum.0.2−3.fb1.pdf
- event 2020.83.09.59.doc.0.2−3.fb1.pdf
- event 2021.112.03.08.cum.0.2−3.fb1.pdf
- event 2021.113.13.40.cum.0.2−3.fb1.pdf
- event 2021.114.22.25.may.0.2−3.fb1.pdf
- event 2021.114.22.25.pay.0.2−3.fb1.pdf
- event 2021.132.00.07.jir.0.2−3.fb1.pdf
- event 2021.152.09.25.cis.0.2−3.fb1.pdf
- event 2021.152.09.27.doc.0.2−3.fb1.pdf
- event 2021.152.20.02.doc.0.2−3.fb1.pdf
- event 2021.167.08.19.cis.0.2−3.fb1.pdf
- event 2021.167.08.19.cuq.0.2−3.fb1.pdf
- event 2021.168.19.48.rus.0.2−3.fb1.pdf
- event 2021.170.20.01.bud.0.2−3.fb1.pdf
- event 2021.25.16.50.log.0.2−3.fb1.pdf
- event 2021.25.16.50.xis.0.2−3.fb1.pdf
- event 2021.25.21.32.qir.0.2−3.fb1.pdf
- event 2021.40.06.21.qir.0.2−3.fb1.pdf
- event 2021.43.04.53.qir.0.2−3.fb1.pdf
- event 2021.46.17.00.jim.0.2−3.fb1.pdf
- event 2021.46.17.00.log.0.2−3.fb1.pdf
- event 2021.53.16.43.ruj.0.2−3.fb1.pdf
- event 2021.53.18.46.web.0.2−3.fb1.pdf
- event 2021.53.18.46.yar.0.2−3.fb1.pdf
- event 2021.68.19.23.jil.0.2−3.fb1.pdf
- event 2021.68.19.23.yal.0.2−3.fb1.pdf
- event 2021.70.04.10.yal.0.2−3.fb1.pdf
- event 2021.75.16.15.rus.0.2−3.fb1.pdf
- event 2021.75.17.42.rus.0.2−3.fb1.pdf
- event 2021.75.20.02.rus.0.2−3.fb1.pdf
- event 2021.78.20.45.yal.0.2−3.fb1.pdf
- event 2021.80.08.30.log.0.2−3.fb1.pdf
- event 2021.80.08.30.xis.0.2−3.fb1.pdf
- event 2021.85.22.16.dax.0.2−3.fb1.pdf
- event 2021.97.11.36.yal.0.2−3.fb1.pdf
