# Supplementary material for: Southern Tibetan rifting since late Miocene enabled by basal shear of the underthrusting Indian lithosphere
Source: Nat Commun. 2023 May 4;14:2565. doi: 10.1038/s41467-023-38296-w (PMC10160080; doi:10.1038/s41467-023-38296-w)
Supplement: Supplementary file 9 — Supplementary Data 7 [file 41467_2023_38296_MOESM9_ESM.xlsx]

## Sheet: S(K)KS
Station Information				Event Information								Individual Measurements								Station Average
Code	Lon (°)	Lat (°)		Date	Time	Lon (°)	Lat (°)	Depth (km)	Mag	Phase		φ (°)	φmin (°)	φmax (°)	δt (s)	δtmin (s)	δtmax (s)	Category		φ (°)	δt (s)
BAG	81.2863	30.9778		2018-11-01	22:19:51	-69.27	-19.58	102	6.3	SKKS		76	34	96	0.615385	0.205128	1.4359	average		82	0.92
	81.2863	30.9778		2019-05-30	15:38:01	-176.32	-21.75	177.8	5.6	SKS		84	70	92	1.23077	0.615385	1.94872	average
	81.2863	30.9778		2019-06-26	18:06:30	-177.34	-30.89	10	5.8	SKS		86	29	108	0.923077	0.102564	2.5641	average
BUD	84.5009	30.2036		2021-02-10	18:36:46	171.22	-22.62	44.2	5.9	SKS		52	26	102	0.717949	0.102564	2.05128	average		52	0.72
CAK	82.4584	32.5279		2018-09-30	10:52:23	-178.15	-18.37	562.4	6.2	SKS		40	16	90	0.512821	0.102564	1.84615	average		50	0.61
	82.4584	32.5279		2018-10-07	17:42:21	-179.26	-28.12	400	5.5	SKS		49	27	93	0.615385	0.102564	1.33333	average		50	0.61
	82.4584	32.5279		2018-10-16	00:28:13	169.49	-21.92	12	6.2	SKS		45	34	66	0.512821	0.307692	0.820513	good		50	0.61
	82.4584	32.5279		2018-10-16	01:03:43	169.52	-21.74	17	6.2	SKS		41	25	92	0.717949	0.102564	1.94872	average		50	0.61
	82.4584	32.5279		2018-11-18	20:25:46	-178.93	-17.87	540	6.5	SKS		77	49	91	0.512821	0.205128	0.923077	average		50	0.61
	82.4584	32.5279		2018-12-06	23:26:59	169.64	-22.35	9	6	SKS		49	29	85	0.512821	0.205128	1.23077	average		50	0.61
	82.4584	32.5279		2019-01-18	13:18:31	168.74	-19.2	38.7	5.9	SKS		34	19	100	0.820513	0	2.46154	average		50	0.61
	82.4584	32.5279		2019-03-06	20:19:59	-177.77	-32.25	9.1	5.7	SKS		52	36	76	0.615385	0.307692	1.1282	good		50	0.61
	82.4584	32.5279		2019-03-20	15:24:00	167.64	-15.6	140.3	5.7	SKS		40	24	77	0.820513	0.307692	1.53846	average		50	0.61
	82.4584	32.5279		2019-05-19	14:27:11	169.58	-21.73	16	5.7	SKS		90	40	104	0.820513	0.205128	2.25641	average		50	0.61
	82.4584	32.5279		2019-07-02	04:07:26	-177.49	-31.12	0	5.8	SKS		42	25	104	0.717949	0	2.15385	average		50	0.61
	82.4584	32.5279		2019-07-06	11:08:16	169.87	-20.96	99.7	5.8	SKS		49	30	85	0.512821	0.205128	0.923077	average		50	0.61
	82.4584	32.5279		2019-07-31	15:02:33	168	-16.2	181	6.1	SKS		51	26	89	0.410256	0.205128	0.923077	average		50	0.61
	82.4584	32.5279		2019-08-06	22:14:14	168.58	-17.96	150	6.1	SKS		48	36	61	0.512821	0.307692	0.717949	good		50	0.61
	82.4584	32.5279		2019-08-07	05:32:40	167.66	-15.5	124	5.6	SKS		44	24	87	0.512821	0.205128	1.1282	average		50	0.61
CHG	84.4362	29.299		2019-09-26	16:36:18	-72	-40.81	129	5.8	SKKS		3	-21	32	0.512821	0.205128	0.820513	good		15	0.57
CHG	84.4362	29.299		2019-11-04	21:53:25	-71.38	-31.84	53	6.2	SKKS		8	-8	65	0.410256	0.102564	1.23077	average		15	0.57
CHG	84.4362	29.299		2020-01-16	09:58:19	-17.09	0.12	10	5.6	SKS		72	33	86	0.717949	0.205128	1.53846	average		15	0.57
CHG	84.4362	29.299		2020-10-06	10:11:45	-178.47	-18.05	630	6.8	SKS		3	-45	10	0.615385	0	1.4359	average		15	0.57
CHG	84.4362	29.299		2020-11-22	00:54:54	-73.15	-34.6	10	5.8	SKKS		18	-18	65	0.512821	0	1.94872	average		15	0.57
CHG	84.4362	29.299		2021-01-19	02:46:20	-68.74	-31.89	10	6.2	SKKS		13	-3	55	0.410256	0.205128	0.820513	average		15	0.57
CHG	84.4362	29.299		2021-04-29	02:17:16	-70.75	-37.23	143	5.7	SKKS		-1	-25	57	0.820513	0	2.66667	average		15	0.57
CIS	85.5627	31.2635		2019-09-01	15:54:20	-178.57	-20.36	591	6.1	SKS		66	46	82	0.717949	0.410256	1.1282	average		66	0.8
	85.5627	31.2635		2019-10-21	02:52:29	169.49	-19.02	231	6.4	SKS		59	47	69	0.820513	0.615385	1.02564	good		66	0.8
	85.5627	31.2635		2019-11-04	21:53:25	-71.38	-31.84	53	6.2	SKKS		64	45	71	0.820513	0.410256	1.23077	average		66	0.8
	85.5627	31.2635		2019-11-08	10:44:44	-179.51	-21.94	577	5.9	SKS		66	44	84	0.717949	0.410256	1.02564	average		66	0.8
	85.5627	31.2635		2019-11-17	12:13:27	-177.77	-20.89	505	5.5	SKS		70	29	96	1.4359	0.205128	2.46154	average		66	0.8
	85.5627	31.2635		2019-12-04	20:10:03	169.57	-19.07	266	5.7	SKS		54	44	64	0.820513	0.615385	1.02564	good		66	0.8
	85.5627	31.2635		2019-12-24	16:43:33	-63.39	-26.96	572.4	6.2	SKKS		71	59	81	0.923077	0.410256	1.53846	average		66	0.8
	85.5627	31.2635		2020-01-20	06:51:37	-26.28	-59.23	93	6.3	SKKS		96	43	121	0.410256	0	1.23077	average		66	0.8
	85.5627	31.2635		2020-03-23	20:33:39	179.72	-25.28	506.1	5.5	SKS		57	32	85	1.1282	0.307692	2.46154	average		66	0.8
	85.5627	31.2635		2020-03-31	23:52:30	-115.12	44.46	12.1	6.1	SKS		65	40	84	0.615385	0.307692	0.923077	average		66	0.8
	85.5627	31.2635		2020-04-22	22:31:25	-175.5	-22.08	39.7	5.6	SKS		64	38	86	0.923077	0.410256	1.53846	good		66	0.8
	85.5627	31.2635		2020-05-28	07:18:42	-174.33	-22.25	0	5.7	SKKS		70	23	97	0.615385	0.102564	2.05128	average		66	0.8
	85.5627	31.2635		2020-05-31	23:25:43	-176.38	-24.06	149	5.9	SKS		71	30	97	0.717949	0.205128	1.64103	average		66	0.8
	85.5627	31.2635		2020-06-03	07:35:36	-68.33	-23.18	118.4	6	SKKS		76	17	99	0.307692	0	1.84615	average		66	0.8
	85.5627	31.2635		2020-07-21	20:56:26	-178.65	-20.85	611	5.9	SKS		66	40	86	0.923077	0.410256	1.4359	average		66	0.8
	85.5627	31.2635		2020-10-01	01:13:41	-174.21	-19.66	80	6.2	SKS		66	45	80	0.717949	0.410256	1.02564	good		66	0.8
	85.5627	31.2635		2020-10-06	10:11:45	-178.47	-18.05	630	6.8	SKS		65	42	81	0.717949	0.410256	1.1282	average		66	0.8
	85.5627	31.2635		2020-10-23	07:04:31	-179.98	-25.68	465.5	5.7	SKS		67	53	78	1.02564	0.717949	1.33333	average		66	0.8
	85.5627	31.2635		2020-11-11	00:48:43	-177.48	-19.73	413.8	5.9	SKS		70	45	85	0.615385	0.307692	0.923077	good		66	0.8
	85.5627	31.2635		2020-12-03	17:07:30	170.73	-22.8	0	5.7	SKS		53	41	68	0.820513	0.512821	1.1282	good		66	0.8
	85.5627	31.2635		2020-12-06	16:47:39	-68.89	-20.34	66.5	6	SKKS		77	25	102	0.307692	0	1.1282	average		66	0.8
	85.5627	31.2635		2020-12-14	01:57:10	179.86	-23.96	526.6	5.6	SKS		72	59	82	0.820513	0.615385	1.1282	good		66	0.8
	85.5627	31.2635		2021-02-10	16:35:26	171.22	-22.71	37.1	5.7	SKS		60	48	72	0.923077	0.615385	1.23077	good		66	0.8
	85.5627	31.2635		2021-02-10	18:36:46	171.22	-22.62	44.2	5.9	SKS		48	26	94	0.923077	0.205128	2.8718	average		66	0.8
	85.5627	31.2635		2021-02-10	21:23:58	171.65	-23.21	0	5.8	SKS		53	43	64	0.923077	0.717949	1.1282	good		66	0.8
	85.5627	31.2635		2021-02-11	00:14:52	171.71	-23.1	41.3	5.6	SKS		52	39	69	0.820513	0.512821	1.23077	good		66	0.8
	85.5627	31.2635		2021-02-17	22:49:39	171.81	-23.15	19.2	5.9	SKS		60	50	70	0.820513	0.615385	1.02564	good		66	0.8
	85.5627	31.2635		2021-02-18	15:30:52	-176.51	-15	9.3	6.1	SKS		77	30	92	0.820513	0.205128	1.94872	average		66	0.8
	85.5627	31.2635		2021-03-04	13:27:33	179.39	-37.36	0	6.2	SKS		63	46	81	1.1282	0.615385	1.84615	average		66	0.8
	85.5627	31.2635		2021-03-05	14:24:54	-176.61	-29.01	20.6	6.2	SKS		57	46	67	0.923077	0.717949	1.23077	good		66	0.8
	85.5627	31.2635		2021-03-06	17:13:12	-176.79	-29.94	0	5.6	SKS		69	52	85	0.820513	0.615385	1.1282	average		66	0.8
	85.5627	31.2635		2021-03-12	00:03:21	178.4	-25.18	563.9	5.8	SKS		66	55	75	0.923077	0.615385	1.1282	good		66	0.8
	85.5627	31.2635		2021-04-16	16:40:31	-179.39	-21.76	591	5.5	SKS		63	25	96	0.717949	0.102564	1.33333	average		66	0.8
	85.5627	31.2635		2021-04-24	00:23:35	-176.27	-18.86	276.6	5.6	SKS		61	43	76	0.717949	0.512821	1.02564	good		66	0.8
	85.5627	31.2635		2021-04-25	22:28:01	-177.21	-21.6	241.5	5.5	SKS		65	46	81	0.717949	0.512821	1.02564	good		66	0.8
	85.5627	31.2635		2021-04-27	16:33:31	-176.78	-29.12	0	5.9	SKS		70	58	79	0.923077	0.615385	1.1282	good		66	0.8
	85.5627	31.2635		2021-04-29	06:50:29	-176.8	-29.21	0	6.1	SKS		66	44	86	1.02564	0.512821	1.53846	average		66	0.8
	85.5627	31.2635		2021-05-07	23:35:12	-177.53	-18.85	371	6.1	SKS		61	42	77	0.717949	0.512821	1.02564	good		66	0.8
	85.5627	31.2635		2021-05-13	13:31:34	-177.46	-15.89	418.8	5.6	SKS		79	10	99	0.615385	0	2.46154	average		66	0.8
CIW	83.205	31.7608		2019-09-26	16:36:18	-72	-40.81	129	5.8	SKKS		161	152	21	0.923077	0.102564	2.5641	average		42	0.79
CIW	83.205	31.7608		2019-11-04	21:53:25	-71.38	-31.84	53	6.2	SKKS		2	-5	52	0.717949	0.102564	1.53846	average		42	0.79
CIW	83.205	31.7608		2019-12-24	16:43:33	-63.39	-26.96	572.4	6.2	SKKS		16	7	28	1.02564	0.410256	1.84615	average		42	0.79
CIW	83.205	31.7608		2020-12-06	16:47:39	-68.89	-20.34	66.5	6	SKKS		179	119	12	0.615385	0.102564	1.84615	average		42	0.79
CIW	83.205	31.7608		2021-03-04	13:27:33	179.39	-37.36	0	6.2	SKS		92	33	119	0.410256	0	2.15385	average		42	0.79
CIW	83.205	31.7608		2021-03-05	14:24:54	-176.61	-29.01	20.6	6.2	SKS		97	24	109	0.717949	0	2.5641	average		42	0.79
CIW	83.205	31.7608		2021-03-06	00:16:14	-179.38	-37.95	10	5.7	SKS		98	44	114	0.512821	0.102564	1.33333	average		42	0.79
CIW	83.205	31.7608		2021-04-29	02:17:16	-70.75	-37.23	143	5.7	SKKS		53	10	63	1.4359	0.205128	2.76923	average		42	0.79
CUM	86.9008	30.4346		2019-08-29	15:07:57	-128.1	43.57	0	5.7	SKS		45	31	76	1.23077	0.410256	3.17949	average		39	0.89
CUM	86.9008	30.4346		2019-09-01	15:54:20	-178.57	-20.36	591	6.1	SKS		38	24	65	0.820513	0.307692	1.53846	average		39	0.89
CUM	86.9008	30.4346		2019-09-26	16:36:18	-72	-40.81	129	5.8	SKKS		11	-18	36	0.615385	0.307692	1.02564	average		39	0.89
CUM	86.9008	30.4346		2019-11-04	21:53:25	-71.38	-31.84	53	6.2	SKKS		31	11	53	0.615385	0.307692	0.820513	good		39	0.89
CUM	86.9008	30.4346		2019-11-08	10:44:44	-179.51	-21.94	577	5.9	SKS		37	27	54	0.820513	0.410256	1.23077	good		39	0.89
CUM	86.9008	30.4346		2019-11-17	12:13:27	-177.77	-20.89	505	5.5	SKS		71	38	93	0.820513	0.307692	1.64103	average		39	0.89
CUM	86.9008	30.4346		2019-12-24	16:43:33	-63.39	-26.96	572.4	6.2	SKKS		27	20	41	0.512821	0.307692	0.615385	good		39	0.89
CUM	86.9008	30.4346		2020-03-31	23:52:30	-115.12	44.46	12.1	6.1	SKS		37	22	80	1.02564	0.307692	2.66667	average		39	0.89
CUM	86.9008	30.4346		2020-06-03	07:35:36	-68.33	-23.18	118.4	6	SKKS		36	22	62	0.717949	0.307692	1.33333	good		39	0.89
CUM	86.9008	30.4346		2020-06-03	09:31:39	-176.56	-24.84	116	6.4	SKS		37	23	80	0.923077	0.205128	2.05128	average		39	0.89
CUM	86.9008	30.4346		2020-09-16	08:44:29	171.54	-22.32	121.5	5.7	SKS		40	26	75	1.02564	0.205128	2.35897	average		39	0.89
CUM	86.9008	30.4346		2020-10-01	01:13:41	-174.21	-19.66	80	6.2	SKS		27	18	57	0.923077	0.205128	1.84615	average		39	0.89
CUM	86.9008	30.4346		2020-10-23	07:04:31	-179.98	-25.68	465.5	5.7	SKS		38	26	67	1.02564	0.307692	2.05128	average		39	0.89
CUM	86.9008	30.4346		2020-10-28	14:53:11	-71.03	-29.29	44.9	5.6	SKKS		34	7	72	0.717949	0.205128	1.4359	average		39	0.89
CUM	86.9008	30.4346		2020-11-11	00:48:43	-177.48	-19.73	413.8	5.9	SKS		37	19	82	0.717949	0.102564	1.64103	average		39	0.89
CUM	86.9008	30.4346		2020-12-14	01:57:10	179.86	-23.96	526.6	5.6	SKS		46	29	72	0.717949	0.307692	1.33333	average		39	0.89
CUM	86.9008	30.4346		2021-01-08	05:01:05	169.88	-20.71	118.7	5.9	SKS		41	31	62	0.820513	0.307692	1.33333	good		39	0.89
CUM	86.9008	30.4346		2021-02-10	16:35:26	171.22	-22.71	37.1	5.7	SKS		47	28	95	0.615385	0.102564	1.4359	average		39	0.89
CUM	86.9008	30.4346		2021-02-10	21:23:58	171.65	-23.21	0	5.8	SKS		37	26	83	1.02564	0.205128	2.15385	average		39	0.89
CUM	86.9008	30.4346		2021-02-10	23:45:22	171.7	-23.16	52.9	5.7	SKS		38	27	65	1.1282	0.307692	2.15385	average		39	0.89
CUM	86.9008	30.4346		2021-02-11	00:14:52	171.71	-23.1	41.3	5.6	SKS		44	29	82	0.923077	0.307692	1.84615	average		39	0.89
CUM	86.9008	30.4346		2021-02-17	22:49:39	171.81	-23.15	19.2	5.9	SKS		37	31	44	1.1282	0.717949	1.64103	good		39	0.89
CUM	86.9008	30.4346		2021-03-04	13:27:33	179.39	-37.36	0	6.2	SKS		45	38	53	1.33333	0.717949	1.94872	average		39	0.89
CUM	86.9008	30.4346		2021-03-06	00:16:14	-179.38	-37.95	10	5.7	SKS		49	38	84	1.02564	0.307692	2.15385	average		39	0.89
CUM	86.9008	30.4346		2021-04-01	15:11:18	-179.43	-21.75	599.5	5.7	SKS		29	23	40	1.23077	0.512821	2.05128	average		39	0.89
CUM	86.9008	30.4346		2021-04-24	00:23:35	-176.27	-18.86	276.6	5.6	SKS		30	17	88	0.512821	0.102564	1.4359	average		39	0.89
CUM	86.9008	30.4346		2021-04-27	16:33:31	-176.78	-29.12	0	5.9	SKS		46	35	59	0.923077	0.615385	1.4359	good		39	0.89
CUM	86.9008	30.4346		2021-04-29	06:50:29	-176.8	-29.21	0	6.1	SKS		48	31	88	0.820513	0.307692	1.84615	average		39	0.89
CUM	86.9008	30.4346		2021-04-29	06:50:29	-176.8	-29.21	0	6.1	SKKS		43	31	64	1.23077	0.512821	2.35897	average		39	0.89
CUM	86.9008	30.4346		2021-05-13	13:31:34	-177.46	-15.89	418.8	5.6	SKS		42	22	75	0.717949	0.307692	1.33333	good		39	0.89
CUQ	85.1451	31.0181		2019-09-01	15:54:20	-178.57	-20.36	591	6.1	SKS		67	52	78	0.820513	0.615385	1.1282	good		65	0.92
	85.1451	31.0181		2019-10-21	02:52:29	169.49	-19.02	231	6.4	SKS		63	57	68	1.02564	0.820513	1.1282	good		65	0.92
	85.1451	31.0181		2019-11-08	10:44:44	-179.51	-21.94	577	5.9	SKS		74	65	79	0.923077	0.717949	1.02564	good		65	0.92
	85.1451	31.0181		2019-11-17	12:13:27	-177.77	-20.89	505	5.5	SKS		76	37	96	0.923077	0.205128	2.05128	average		65	0.92
	85.1451	31.0181		2019-11-30	19:52:40	178.33	-26.61	614	5.5	SKS		75	46	96	1.02564	0.410256	1.64103	average		65	0.92
	85.1451	31.0181		2019-12-04	20:10:03	169.57	-19.07	266	5.7	SKS		62	55	68	0.923077	0.820513	1.1282	good		65	0.92
	85.1451	31.0181		2020-03-17	16:06:22	-172.19	-16.03	10	5.8	SKS		78	45	89	1.23077	0.410256	2.35897	average		65	0.92
	85.1451	31.0181		2020-03-23	20:33:39	179.72	-25.28	506.1	5.5	SKS		70	57	80	1.1282	0.820513	1.4359	good		65	0.92
	85.1451	31.0181		2020-04-22	22:31:25	-175.5	-22.08	39.7	5.6	SKS		57	15	103	0.717949	0	2.25641	average		65	0.92
	85.1451	31.0181		2020-06-03	07:35:36	-68.33	-23.18	118.4	6	SKKS		86	48	95	0.820513	0.205128	1.74359	average		65	0.92
	85.1451	31.0181		2020-10-01	01:13:41	-174.21	-19.66	80	6.2	SKS		64	49	76	0.717949	0.512821	1.02564	good		65	0.92
	85.1451	31.0181		2020-10-06	10:11:45	-178.47	-18.05	630	6.8	SKS		66	52	77	0.717949	0.512821	0.923077	good		65	0.92
	85.1451	31.0181		2020-11-11	00:48:43	-177.48	-19.73	413.8	5.9	SKS		73	57	83	0.820513	0.512821	1.1282	good		65	0.92
	85.1451	31.0181		2020-12-03	17:07:30	170.73	-22.8	0	5.7	SKS		65	43	84	0.820513	0.512821	1.23077	average		65	0.92
	85.1451	31.0181		2020-12-06	16:47:39	-68.89	-20.34	66.5	6	SKKS		70	29	98	0.820513	0.205128	1.64103	average		65	0.92
	85.1451	31.0181		2021-02-10	16:35:26	171.22	-22.71	37.1	5.7	SKS		62	48	75	1.02564	0.717949	1.4359	average		65	0.92
	85.1451	31.0181		2021-02-10	18:36:46	171.22	-22.62	44.2	5.9	SKS		56	40	74	1.23077	0.717949	1.84615	average		65	0.92
	85.1451	31.0181		2021-02-10	21:23:58	171.65	-23.21	0	5.8	SKS		57	46	69	1.1282	0.820513	1.4359	average		65	0.92
	85.1451	31.0181		2021-02-10	23:45:22	171.7	-23.16	52.9	5.7	SKS		62	50	74	1.02564	0.717949	1.23077	good		65	0.92
	85.1451	31.0181		2021-02-11	00:14:52	171.71	-23.1	41.3	5.6	SKS		64	47	80	0.923077	0.615385	1.33333	average		65	0.92
	85.1451	31.0181		2021-02-11	08:39:14	171.6	-23.21	11.5	6	SKS		70	40	95	0.923077	0.410256	1.53846	average		65	0.92
	85.1451	31.0181		2021-02-17	22:49:39	171.81	-23.15	19.2	5.9	SKS		63	53	71	1.02564	0.820513	1.23077	good		65	0.92
	85.1451	31.0181		2021-02-18	15:30:52	-176.51	-15	9.3	6.1	SKS		32	12	88	0.923077	0.102564	2.76923	average		65	0.92
	85.1451	31.0181		2021-03-04	13:27:33	179.39	-37.36	0	6.2	SKS		69	50	89	1.1282	0.615385	1.74359	good		65	0.92
	85.1451	31.0181		2021-03-05	14:24:54	-176.61	-29.01	20.6	6.2	SKS		71	46	91	0.923077	0.410256	1.4359	average		65	0.92
	85.1451	31.0181		2021-03-05	20:26:39	-176.89	-30.12	33	5.7	SKS		58	32	96	0.820513	0.205128	1.64103	average		65	0.92
	85.1451	31.0181		2021-03-06	17:13:12	-176.79	-29.94	0	5.6	SKS		52	29	96	0.717949	0.205128	1.74359	average		65	0.92
	85.1451	31.0181		2021-03-10	20:12:39	-177.74	-20.13	497.5	5.7	SKS		65	47	79	0.820513	0.512821	1.23077	good		65	0.92
	85.1451	31.0181		2021-03-12	00:03:21	178.4	-25.18	563.9	5.8	SKS		68	59	75	0.923077	0.820513	1.1282	good		65	0.92
	85.1451	31.0181		2021-04-24	00:23:35	-176.27	-18.86	276.6	5.6	SKS		61	43	75	0.717949	0.512821	0.923077	good		65	0.92
	85.1451	31.0181		2021-04-25	22:28:01	-177.21	-21.6	241.5	5.5	SKS		62	39	81	0.820513	0.512821	1.1282	average		65	0.92
	85.1451	31.0181		2021-04-29	06:50:29	-176.8	-29.21	0	6.1	SKKS		63	49	75	1.1282	0.820513	1.53846	average		65	0.92
	85.1451	31.0181		2021-05-07	23:35:12	-177.53	-18.85	371	6.1	SKS		64	45	79	0.717949	0.512821	1.02564	good		65	0.92
DAX	85.0679	31.3488		2019-09-01	15:54:20	-178.57	-20.36	591	6.1	SKS		68	40	87	0.717949	0.307692	1.1282	average		67	0.82
	85.0679	31.3488		2019-10-21	02:52:29	169.49	-19.02	231	6.4	SKS		68	51	82	0.820513	0.512821	1.1282	good		67	0.82
	85.0679	31.3488		2019-11-08	10:44:44	-179.51	-21.94	577	5.9	SKS		76	58	88	0.820513	0.512821	1.33333	good		67	0.82
	85.0679	31.3488		2019-11-17	12:13:27	-177.77	-20.89	505	5.5	SKS		72	34	92	0.717949	0.205128	1.4359	average		67	0.82
	85.0679	31.3488		2019-11-27	10:00:39	-179.47	-22.09	564.1	5.6	SKS		63	28	94	0.717949	0.205128	1.4359	average		67	0.82
	85.0679	31.3488		2019-12-04	20:10:03	169.57	-19.07	266	5.7	SKS		67	54	78	0.820513	0.615385	1.02564	good		67	0.82
	85.0679	31.3488		2019-12-26	02:21:28	173.22	-21.98	10	5.6	SKS		66	35	94	0.820513	0.307692	1.53846	average		67	0.82
	85.0679	31.3488		2020-03-23	20:33:39	179.72	-25.28	506.1	5.5	SKS		62	20	107	0.717949	0	2.25641	average		67	0.82
	85.0679	31.3488		2020-04-14	01:06:47	-176.35	-30.39	31	5.9	SKKS		65	44	86	1.02564	0.512821	1.64103	average		67	0.82
	85.0679	31.3488		2020-04-22	22:31:25	-175.5	-22.08	39.7	5.6	SKS		50	18	95	1.1282	0.102564	2.35897	average		67	0.82
	85.0679	31.3488		2020-05-28	07:18:42	-174.33	-22.25	0	5.7	SKS		73	24	98	0.820513	0.102564	2.25641	average		67	0.82
	85.0679	31.3488		2020-05-28	07:18:42	-174.33	-22.25	0	5.7	SKKS		45	24	81	1.02564	0.410256	2.05128	average		67	0.82
	85.0679	31.3488		2020-05-31	23:25:43	-176.38	-24.06	149	5.9	SKS		62	30	92	0.923077	0.307692	1.64103	average		67	0.82
	85.0679	31.3488		2020-07-21	20:56:26	-178.65	-20.85	611	5.9	SKS		73	47	89	1.02564	0.512821	1.64103	good		67	0.82
	85.0679	31.3488		2020-09-16	08:44:29	171.54	-22.32	121.5	5.7	SKS		73	56	86	0.923077	0.615385	1.23077	good		67	0.82
	85.0679	31.3488		2020-10-01	01:13:41	-174.21	-19.66	80	6.2	SKS		77	46	91	0.717949	0.307692	1.4359	average		67	0.82
	85.0679	31.3488		2020-10-06	10:11:45	-178.47	-18.05	630	6.8	SKS		71	43	88	0.615385	0.307692	1.23077	average		67	0.82
	85.0679	31.3488		2020-10-23	07:04:31	-179.98	-25.68	465.5	5.7	SKS		75	59	85	0.820513	0.615385	1.02564	good		67	0.82
	85.0679	31.3488		2020-10-25	11:47:38	-173.6	-15.29	42	5.9	SKS		52	14	89	0.717949	0.102564	1.84615	average		67	0.82
	85.0679	31.3488		2020-11-03	08:18:56	-177.5	-19.99	387	6	SKS		73	37	93	0.820513	0.307692	1.74359	average		67	0.82
	85.0679	31.3488		2020-11-11	00:48:43	-177.48	-19.73	413.8	5.9	SKS		78	49	92	0.820513	0.307692	1.53846	average		67	0.82
	85.0679	31.3488		2020-12-03	17:07:30	170.73	-22.8	0	5.7	SKS		68	46	87	0.923077	0.512821	1.33333	good		67	0.82
	85.0679	31.3488		2020-12-14	01:57:10	179.86	-23.96	526.6	5.6	SKS		61	43	77	1.1282	0.615385	1.64103	average		67	0.82
	85.0679	31.3488		2021-01-08	05:01:04	167.75	-21.8	119.1	6.6	SKS		65	51	79	0.923077	0.615385	1.23077	good		67	0.82
	85.0679	31.3488		2021-01-08	05:01:05	169.88	-20.71	118.7	5.9	SKS		63	47	79	0.923077	0.615385	1.23077	good		67	0.82
	85.0679	31.3488		2021-01-10	03:54:14	-66.51	-23.93	215.7	5.5	SKKS		67	34	86	0.410256	0.102564	0.717949	average		67	0.82
	85.0679	31.3488		2021-02-10	16:35:26	171.22	-22.71	37.1	5.7	SKS		72	45	92	0.717949	0.307692	1.1282	average		67	0.82
	85.0679	31.3488		2021-02-10	18:36:46	171.22	-22.62	44.2	5.9	SKS		54	24	106	0.820513	0.102564	2.97436	average		67	0.82
	85.0679	31.3488		2021-02-10	21:23:58	171.65	-23.21	0	5.8	SKS		73	51	88	0.820513	0.512821	1.1282	good		67	0.82
	85.0679	31.3488		2021-02-11	00:14:52	171.71	-23.1	41.3	5.6	SKS		78	56	93	0.820513	0.512821	1.33333	average		67	0.82
	85.0679	31.3488		2021-02-11	08:39:14	171.6	-23.21	11.5	6	SKS		75	38	99	0.820513	0.307692	1.64103	good		67	0.82
	85.0679	31.3488		2021-02-17	22:49:39	171.81	-23.15	19.2	5.9	SKS		70	53	84	0.820513	0.615385	1.1282	good		67	0.82
	85.0679	31.3488		2021-03-04	13:27:33	179.39	-37.36	0	6.2	SKS		60	39	98	0.820513	0.205128	1.64103	average		67	0.82
	85.0679	31.3488		2021-03-05	14:24:54	-176.61	-29.01	20.6	6.2	SKS		66	48	83	0.923077	0.615385	1.23077	average		67	0.82
	85.0679	31.3488		2021-03-05	20:26:39	-176.89	-30.12	33	5.7	SKS		65	47	83	0.923077	0.512821	1.23077	good		67	0.82
	85.0679	31.3488		2021-03-10	20:12:39	-177.74	-20.13	497.5	5.7	SKS		55	20	94	0.512821	0.102564	1.33333	average		67	0.82
	85.0679	31.3488		2021-03-12	00:03:21	178.4	-25.18	563.9	5.8	SKS		66	41	88	0.923077	0.410256	1.53846	good		67	0.82
	85.0679	31.3488		2021-04-01	15:11:18	-179.43	-21.75	599.5	5.7	SKS		71	38	94	0.615385	0.205128	1.33333	average		67	0.82
	85.0679	31.3488		2021-04-05	07:37:50	179.76	-37.72	10	5.8	SKS		61	36	110	0.717949	0.102564	1.84615	average		67	0.82
	85.0679	31.3488		2021-04-24	00:23:35	-176.27	-18.86	276.6	5.6	SKS		65	19	95	0.512821	0.102564	1.53846	good		67	0.82
	85.0679	31.3488		2021-04-25	22:28:01	-177.21	-21.6	241.5	5.5	SKS		82	42	96	1.02564	0.307692	2.15385	average		67	0.82
	85.0679	31.3488		2021-04-26	21:07:25	-176.86	-28.87	0	5.6	SKS		51	28	91	1.1282	0.205128	2.35897	average		67	0.82
	85.0679	31.3488		2021-04-27	16:33:31	-176.78	-29.12	0	5.9	SKS		70	44	91	0.820513	0.410256	1.23077	average		67	0.82
	85.0679	31.3488		2021-04-29	06:50:29	-176.8	-29.21	0	6.1	SKS		84	70	92	0.923077	0.615385	1.23077	average		67	0.82
	85.0679	31.3488		2021-04-29	06:50:29	-176.8	-29.21	0	6.1	SKKS		60	46	74	0.923077	0.615385	1.23077	good		67	0.82
	85.0679	31.3488		2021-05-07	23:35:12	-177.53	-18.85	371	6.1	SKS		69	33	90	0.512821	0.205128	1.1282	average		67	0.82
DOC	84.879	32.0991		2019-09-27	12:05:02	-177.86	-30.17	34	6.1	SKS		94	47	108	0.923077	0.102564	2.05128	average		83	1.12
DOC	84.879	32.0991		2019-10-21	02:52:29	169.49	-19.02	231	6.4	SKS		84	68	93	1.23077	0.717949	1.74359	good
DOC	84.879	32.0991		2019-10-29	08:16:31	-177.04	-23.34	153.3	5.8	SKS		82	49	96	1.1282	0.307692	2.05128	average
DOC	84.879	32.0991		2019-11-08	10:44:44	-179.51	-21.94	577	5.9	SKS		82	33	98	1.1282	0.307692	2.15385	average
DOC	84.879	32.0991		2019-11-17	12:13:27	-177.77	-20.89	505	5.5	SKS		85	40	97	1.02564	0.205128	2.25641	average
DOC	84.879	32.0991		2019-12-04	20:10:03	169.57	-19.07	266	5.7	SKS		82	65	92	1.1282	0.717949	1.64103	good
DOC	84.879	32.0991		2019-12-24	16:43:33	-63.39	-26.96	572.4	6.2	SKKS		64	28	82	0.717949	0.205128	1.4359	average
DOC	84.879	32.0991		2020-01-20	06:51:37	-26.28	-59.23	93	6.3	SKKS		53	38	116	1.1282	0	2.97436	average
DOC	84.879	32.0991		2020-03-23	20:33:39	179.72	-25.28	506.1	5.5	SKS		89	55	102	1.33333	0.307692	2.46154	average
DOC	84.879	32.0991		2020-04-22	22:31:25	-175.5	-22.08	39.7	5.6	SKS		81	52	93	1.02564	0.410256	1.74359	good
DOC	84.879	32.0991		2020-05-28	07:18:42	-174.33	-22.25	0	5.7	SKKS		68	25	94	0.923077	0.307692	2.05128	average
DOC	84.879	32.0991		2020-06-03	07:35:36	-68.33	-23.18	118.4	6	SKKS		58	17	98	0.615385	0	2.05128	average
DOC	84.879	32.0991		2020-06-03	09:31:39	-176.56	-24.84	116	6.4	SKS		80	33	100	1.1282	0.205128	2.46154	average
DOC	84.879	32.0991		2020-10-01	01:13:41	-174.21	-19.66	80	6.2	SKS		78	18	96	0.717949	0.102564	2.25641	average
DOC	84.879	32.0991		2020-10-06	10:11:45	-178.47	-18.05	630	6.8	SKS		88	59	96	1.4359	0.307692	2.5641	average
DOC	84.879	32.0991		2020-10-23	07:04:31	-179.98	-25.68	465.5	5.7	SKS		89	30	105	1.33333	0.102564	3.17949	average
DOC	84.879	32.0991		2020-10-23	07:04:31	-179.98	-25.68	465.5	5.7	SKKS		85	63	98	1.53846	0.717949	2.46154	good
DOC	84.879	32.0991		2020-11-03	08:18:56	-177.5	-19.99	387	6	SKS		89	73	97	1.64103	0.615385	2.76923	average
DOC	84.879	32.0991		2020-12-03	17:07:30	170.73	-22.8	0	5.7	SKS		84	42	103	1.4359	0.307692	2.76923	average
DOC	84.879	32.0991		2020-12-13	07:25:31	176.58	-24.06	0	5.6	SKS		86	27	105	0.512821	0	1.64103	average
DOC	84.879	32.0991		2021-01-08	05:01:05	169.88	-20.71	118.7	5.9	SKS		83	58	97	1.1282	0.512821	1.94872	good
DOC	84.879	32.0991		2021-02-10	12:24:28	171.65	-22.88	53.7	5.9	SKS		76	43	97	0.717949	0.410256	1.4359	average
DOC	84.879	32.0991		2021-02-10	21:23:58	171.65	-23.21	0	5.8	SKS		81	50	97	1.23077	0.512821	2.05128	good
DOC	84.879	32.0991		2021-02-11	00:14:52	171.71	-23.1	41.3	5.6	SKS		85	62	97	1.33333	0.615385	2.15385	average
DOC	84.879	32.0991		2021-02-11	08:39:14	171.6	-23.21	11.5	6	SKS		89	57	103	1.23077	0.410256	2.35897	average
DOC	84.879	32.0991		2021-02-17	22:49:39	171.81	-23.15	19.2	5.9	SKS		85	67	95	1.23077	0.717949	1.84615	good
DOC	84.879	32.0991		2021-02-18	15:30:52	-176.51	-15	9.3	6.1	SKS		85	45	93	1.02564	0.205128	2.15385	average
DOC	84.879	32.0991		2021-03-04	13:27:33	179.39	-37.36	0	6.2	SKS		100	81	111	1.33333	0.615385	2.25641	good
DOC	84.879	32.0991		2021-03-05	14:24:54	-176.61	-29.01	20.6	6.2	SKS		92	71	102	1.1282	0.512821	1.84615	average
DOC	84.879	32.0991		2021-03-05	20:26:39	-176.89	-30.12	33	5.7	SKS		92	72	102	1.02564	0.512821	1.64103	average
DOC	84.879	32.0991		2021-03-06	00:16:14	-179.38	-37.95	10	5.7	SKS		97	73	110	1.1282	0.512821	1.94872	average
DOC	84.879	32.0991		2021-04-01	15:11:18	-179.43	-21.75	599.5	5.7	SKS		92	79	101	1.64103	0.512821	2.66667	average
DOC	84.879	32.0991		2021-04-05	07:37:50	179.76	-37.72	10	5.8	SKS		90	50	113	1.02564	0.205128	2.15385	average
DOC	84.879	32.0991		2021-04-08	01:00:38	-176.46	-29.07	0	5.8	SKS		78	51	94	0.820513	0.410256	1.33333	average
DOC	84.879	32.0991		2021-04-24	00:23:35	-176.27	-18.86	276.6	5.6	SKS		85	32	96	1.1282	0.205128	2.46154	average
DOC	84.879	32.0991		2021-04-25	22:28:01	-177.21	-21.6	241.5	5.5	SKS		84	20	100	1.02564	0.102564	2.8718	average
DOC	84.879	32.0991		2021-04-26	21:07:25	-176.86	-28.87	0	5.6	SKS		89	42	106	1.1282	0.205128	2.35897	average
DOC	84.879	32.0991		2021-04-27	16:33:31	-176.78	-29.12	0	5.9	SKS		96	83	104	1.23077	0.615385	2.05128	average
DOC	84.879	32.0991		2021-04-29	02:17:16	-70.75	-37.23	143	5.7	SKKS		84	71	143	0.512821	0	1.64103	average
DOC	84.879	32.0991		2021-04-29	06:50:29	-176.8	-29.21	0	6.1	SKS		83	30	107	1.02564	0.102564	2.66667	average
DOC	84.879	32.0991		2021-04-29	06:50:29	-176.8	-29.21	0	6.1	SKKS		66	35	94	1.23077	0.512821	2.15385	average
DOC	84.879	32.0991		2021-05-07	23:35:12	-177.53	-18.85	371	6.1	SKS		92	79	98	1.64103	0.512821	2.66667	average
GAR	80.0976	32.4913		2018-10-13	00:13:45	167.25	-13.68	197.4	5.7	SKS		75	28	96	0.615385	0.102564	1.74359	average		69	0.8
GAR	80.0976	32.4913		2018-11-01	22:19:51	-69.27	-19.58	102	6.3	SKKS		95	75	102	1.64103	0.512821	3.07692	average		69	0.8
GAR	80.0976	32.4913		2019-01-20	01:32:52	-71.38	-30.04	63	6.6	SKKS		32	3	77	0.615385	0.102564	1.74359	average		69	0.8
GAR	80.0976	32.4913		2019-03-06	20:19:59	-177.77	-32.25	9.1	5.7	SKS		62	31	102	0.615385	0.205128	1.53846	average		69	0.8
GAR	80.0976	32.4913		2019-03-20	15:24:00	167.64	-15.6	140.3	5.7	SKS		90	24	102	0.717949	0	2.46154	average		69	0.8
GAR	80.0976	32.4913		2019-04-23	14:20:17	-178.76	-24.71	385.6	5.5	SKS		75	55	87	0.717949	0.410256	1.02564	good		69	0.8
GAR	80.0976	32.4913		2019-05-30	15:38:01	-176.32	-21.75	177.8	5.6	SKS		79	57	90	0.923077	0.410256	1.53846	average		69	0.8
GAR	80.0976	32.4913		2019-06-17	16:53:05	-177.53	-30.79	22.4	5.7	SKS		39	24	97	0.820513	0	2.15385	average		69	0.8
GAR	80.0976	32.4913		2019-08-06	22:14:14	168.58	-17.96	150	6.1	SKS		75	32	98	0.512821	0.102564	1.23077	average		69	0.8
GEJ	81.1395	32.3979		2019-01-20	01:32:52	-71.38	-30.04	63	6.6	SKKS		56	9	80	0.512821	0.102564	1.4359	average		74	0.79
GEJ	81.1395	32.3979		2019-03-06	20:19:59	-177.77	-32.25	9.1	5.7	SKS		100	72	109	1.4359	0.307692	2.76923	average		74	0.79
GEJ	81.1395	32.3979		2019-03-07	15:34:28	-72.69	-29.46	17	5.9	SKKS		55	7	85	0.512821	0	1.74359	average		74	0.79
GEJ	81.1395	32.3979		2019-07-02	04:07:26	-177.49	-31.12	0	5.8	SKS		84	34	104	0.717949	0.102564	1.74359	average		74	0.79
GOZ	81.735	30.6962		2018-10-16	00:28:13	169.49	-21.92	12	6.2	SKS		45	25	95	0.512821	0.102564	1.4359	average		48	0.67
GOZ	81.735	30.6962		2018-11-01	22:19:51	-69.27	-19.58	102	6.3	SKKS		30	19	67	1.23077	0.205128	2.35897	average		48	0.67
GOZ	81.735	30.6962		2019-01-20	01:32:52	-71.38	-30.04	63	6.6	SKKS		34	178	80	0.717949	0	2.15385	average		48	0.67
GOZ	81.735	30.6962		2019-03-06	20:19:59	-177.77	-32.25	9.1	5.7	SKS		44	27	100	0.820513	0.102564	2.15385	average		48	0.67
GOZ	81.735	30.6962		2019-03-20	15:24:00	167.64	-15.6	140.3	5.7	SKS		35	20	79	0.512821	0.102564	1.33333	average		48	0.67
GOZ	81.735	30.6962		2019-04-18	14:46:00	139.21	-51.19	0	5.6	SKS		74	61	128	0.820513	0.102564	2.25641	average		48	0.67
GOZ	81.735	30.6962		2019-05-19	01:23:29	169.78	-21.66	20	5.9	SKS		50	29	90	0.410256	0.205128	1.02564	average		48	0.67
GOZ	81.735	30.6962		2019-05-30	15:38:01	-176.32	-21.75	177.8	5.6	SKS		69	21	97	0.307692	0	1.23077	average		48	0.67
JIG	81.7663	31.7255		2019-09-26	16:36:18	-72	-40.81	129	5.8	SKKS		177	154	50	0.512821	0	2.35897	average		8	0.67
JIG	81.7663	31.7255		2019-12-24	16:43:33	-63.39	-26.96	572.4	6.2	SKKS		59	30	76	0.717949	0.307692	1.33333	good
JIG	81.7663	31.7255		2020-06-03	07:35:36	-68.33	-23.18	118.4	6	SKKS		33	14	83	0.923077	0.102564	2.46154	average
JIG	81.7663	31.7255		2020-12-06	16:47:39	-68.89	-20.34	66.5	6	SKKS		29	20	68	1.1282	0.205128	2.35897	average
JIG	81.7663	31.7255		2021-04-24	00:23:35	-176.27	-18.86	276.6	5.6	SKKS		133	107	2	0.410256	0.102564	1.33333	average
JIG	81.7663	31.7255		2021-05-07	23:35:12	-177.53	-18.85	371	6.1	SKKS		157	108	4	0.307692	0	1.02564	average
JIL	85.294	28.8553		2019-11-04	21:53:25	-71.38	-31.84	53	6.2	SKKS		52	13	67	0.717949	0.205128	1.53846	good		61	0.72
JIL	85.294	28.8553		2019-12-24	16:43:33	-63.39	-26.96	572.4	6.2	SKKS		63	52	70	0.820513	0.512821	1.1282	good		61	0.72
JIL	85.294	28.8553		2020-10-28	14:53:11	-71.03	-29.29	44.9	5.6	SKKS		60	32	72	0.923077	0.307692	1.64103	average		61	0.72
JIL	85.294	28.8553		2021-01-10	03:54:14	-66.51	-23.93	215.7	5.5	SKKS		70	32	86	0.410256	0.102564	0.923077	average		61	0.72
JIM	84.3576	30.7872		2019-12-24	16:43:33	-63.39	-26.96	572.4	6.2	SKKS		33	16	51	0.512821	0.307692	0.820513	average		38	0.55
JIM	84.3576	30.7872		2020-01-20	06:51:37	-26.28	-59.23	93	6.3	SKKS		175	131	32	0.512821	0	1.84615	average
JIM	84.3576	30.7872		2020-12-03	17:07:30	170.73	-22.8	0	5.7	SKS		88	23	109	0.615385	0	2.76923	average
JIR	85.0059	30.7403		2019-09-01	15:54:20	-178.57	-20.36	591	6.1	SKS		87	63	97	0.717949	0.205128	1.33333	average		75	0.68
JIR	85.0059	30.7403		2019-10-21	02:52:29	169.49	-19.02	231	6.4	SKS		58	42	74	0.512821	0.410256	0.717949	good		75	0.68
JIR	85.0059	30.7403		2019-11-04	18:32:53	-176.65	-22.12	151.6	5.6	SKS		78	44	97	1.1282	0.205128	2.05128	average		75	0.68
JIR	85.0059	30.7403		2019-11-08	10:44:44	-179.51	-21.94	577	5.9	SKS		89	30	103	0.820513	0	1.84615	average		75	0.68
JIR	85.0059	30.7403		2019-11-17	12:13:27	-177.77	-20.89	505	5.5	SKS		57	20	97	0.615385	0	1.53846	average		75	0.68
JIR	85.0059	30.7403		2019-12-04	20:10:03	169.57	-19.07	266	5.7	SKS		65	30	97	0.512821	0.102564	1.02564	good		75	0.68
JIR	85.0059	30.7403		2020-04-22	22:31:25	-175.5	-22.08	39.7	5.6	SKS		75	26	98	0.615385	0.102564	1.4359	average		75	0.68
JIR	85.0059	30.7403		2020-05-28	07:18:42	-174.33	-22.25	0	5.7	SKS		52	20	94	0.512821	0.102564	1.4359	average		75	0.68
JIR	85.0059	30.7403		2020-06-03	07:35:36	-68.33	-23.18	118.4	6	SKKS		92	32	99	0.820513	0	2.25641	average		75	0.68
JIR	85.0059	30.7403		2020-07-21	20:56:26	-178.65	-20.85	611	5.9	SKS		64	33	88	0.410256	0.205128	0.717949	average		75	0.68
JIR	85.0059	30.7403		2020-09-16	08:44:29	171.54	-22.32	121.5	5.7	SKS		65	43	86	0.820513	0.410256	1.23077	average		75	0.68
JIR	85.0059	30.7403		2020-10-01	01:13:41	-174.21	-19.66	80	6.2	SKS		79	63	85	0.717949	0.410256	0.923077	good		75	0.68
JIR	85.0059	30.7403		2020-10-06	10:11:45	-178.47	-18.05	630	6.8	SKS		87	49	97	0.820513	0.102564	1.74359	average		75	0.68
JIR	85.0059	30.7403		2020-10-23	07:04:31	-179.98	-25.68	465.5	5.7	SKS		70	51	85	0.717949	0.410256	1.02564	good		75	0.68
JIR	85.0059	30.7403		2020-11-03	08:18:56	-177.5	-19.99	387	6	SKS		87	64	97	0.923077	0.205128	1.64103	average		75	0.68
JIR	85.0059	30.7403		2020-11-11	00:48:43	-177.48	-19.73	413.8	5.9	SKS		87	38	99	0.820513	0.102564	1.74359	average		75	0.68
JIR	85.0059	30.7403		2020-12-03	17:07:30	170.73	-22.8	0	5.7	SKS		84	50	100	0.820513	0.307692	1.4359	average		75	0.68
JIR	85.0059	30.7403		2020-12-14	01:57:10	179.86	-23.96	526.6	5.6	SKS		90	37	105	0.615385	0	1.53846	average		75	0.68
JIR	85.0059	30.7403		2021-01-08	05:01:05	169.88	-20.71	118.7	5.9	SKS		47	31	83	0.512821	0.205128	0.923077	average		75	0.68
JIR	85.0059	30.7403		2021-02-10	16:35:26	171.22	-22.71	37.1	5.7	SKS		67	39	93	0.615385	0.307692	1.02564	average		75	0.68
JIR	85.0059	30.7403		2021-02-10	18:36:46	171.22	-22.62	44.2	5.9	SKS		72	43	94	0.820513	0.410256	1.4359	average		75	0.68
JIR	85.0059	30.7403		2021-02-10	21:23:58	171.65	-23.21	0	5.8	SKS		42	27	87	0.717949	0.205128	1.74359	average		75	0.68
JIR	85.0059	30.7403		2021-02-11	08:39:14	171.6	-23.21	11.5	6	SKS		65	29	101	0.717949	0.102564	1.64103	average		75	0.68
JIR	85.0059	30.7403		2021-02-17	22:49:39	171.81	-23.15	19.2	5.9	SKS		79	37	99	0.512821	0.205128	1.02564	average		75	0.68
JIR	85.0059	30.7403		2021-03-04	13:27:33	179.39	-37.36	0	6.2	SKS		88	36	117	0.717949	0	2.15385	average		75	0.68
JIR	85.0059	30.7403		2021-03-05	14:24:54	-176.61	-29.01	20.6	6.2	SKS		70	39	96	0.512821	0.205128	0.923077	average		75	0.68
JIR	85.0059	30.7403		2021-03-05	20:26:39	-176.89	-30.12	33	5.7	SKS		75	28	108	0.512821	0	1.84615	average		75	0.68
JIR	85.0059	30.7403		2021-03-10	20:12:39	-177.74	-20.13	497.5	5.7	SKS		92	83	98	0.923077	0.410256	1.53846	average		75	0.68
JIR	85.0059	30.7403		2021-03-12	00:03:21	178.4	-25.18	563.9	5.8	SKS		86	63	96	0.615385	0.307692	1.02564	average		75	0.68
JIR	85.0059	30.7403		2021-04-01	15:11:18	-179.43	-21.75	599.5	5.7	SKS		91	60	102	1.02564	0.102564	1.84615	average		75	0.68
JIR	85.0059	30.7403		2021-04-24	00:23:35	-176.27	-18.86	276.6	5.6	SKS		77	50	87	0.615385	0.307692	0.923077	good		75	0.68
JIR	85.0059	30.7403		2021-04-25	22:28:01	-177.21	-21.6	241.5	5.5	SKS		81	48	94	0.615385	0.205128	1.1282	average		75	0.68
JIR	85.0059	30.7403		2021-04-29	06:50:29	-176.8	-29.21	0	6.1	SKS		79	49	95	0.512821	0.205128	0.820513	average		75	0.68
JIR	85.0059	30.7403		2021-05-07	23:35:12	-177.53	-18.85	371	6.1	SKS		69	37	87	0.512821	0.205128	0.923077	good		75	0.68
JIR	85.0059	30.7403		2021-05-13	13:31:34	-177.46	-15.89	418.8	5.6	SKS		78	39	91	0.512821	0.102564	1.1282	average		75	0.68
KUS	80.0759	32.0678		2018-10-16	00:28:13	169.49	-21.92	12	6.2	SKS		87	49	102	1.02564	0.205128	2.15385	average		89	0.89
KUS	80.0759	32.0678		2018-10-16	01:03:43	169.52	-21.74	17	6.2	SKS		88	29	104	0.615385	0.102564	1.84615	average		89	0.89
KUS	80.0759	32.0678		2019-06-24	11:34:08	-177.35	-30.76	10	5.9	SKS		92	30	108	1.02564	0.102564	2.76923	average		89	0.89
LOG	83.9992	31.0386		2019-12-24	16:43:33	-63.39	-26.96	572.4	6.2	SKKS		110	99	125	0.717949	0.307692	1.1282	average		122	0.54
LOG	83.9992	31.0386		2020-07-17	05:40:25	-69.93	-20.18	0	5.7	SKKS		135	113	10	0.410256	0	1.23077	average		122	0.54
LOG	83.9992	31.0386		2020-12-06	16:47:39	-68.89	-20.34	66.5	6	SKKS		140	116	0	0.410256	0.102564	1.1282	average		122	0.54
LOG	83.9992	31.0386		2021-03-04	13:27:33	179.39	-37.36	0	6.2	SKS		103	41	118	0.615385	0	1.84615	average		122	0.54
MAL	81.2007	31.7919		2018-09-16	21:11:48	178.2	-25.41	576	6.1	SKS		100	82	106	1.23077	0.307692	2.76923	average		89	0.79
MAL	81.2007	31.7919		2018-11-01	22:19:51	-69.27	-19.58	102	6.3	SKKS		75	20	104	0.410256	0	1.64103	average		89	0.79
MAL	81.2007	31.7919		2018-12-06	23:26:59	169.64	-22.35	9	6	SKS		93	32	107	0.717949	0	2.05128	average		89	0.79
MAM	83.6704	32.0407		2020-09-16	08:44:29	171.54	-22.32	121.5	5.7	SKS		67	25	104	0.307692	0	1.33333	average		67	0.31
MAY	84.1796	29.6519		2019-10-21	02:52:29	169.49	-19.02	231	6.4	SKS		31	20	98	0.512821	0	1.64103	average		44	0.62
MAY	84.1796	29.6519		2019-12-04	20:10:03	169.57	-19.07	266	5.7	SKS		36	19	106	0.307692	0	1.64103	average		44	0.62
MAY	84.1796	29.6519		2020-05-31	05:09:36	-70.83	-15.26	163.3	6.1	SKKS		3	-54	22	1.1282	0.102564	2.66667	average		44	0.62
MAY	84.1796	29.6519		2020-06-03	07:35:36	-68.33	-23.18	118.4	6	SKKS		18	10	87	0.923077	0	2.46154	average		44	0.62
MAY	84.1796	29.6519		2020-11-11	00:48:43	-177.48	-19.73	413.8	5.9	SKS		86	32	97	0.307692	0	0.923077	average		44	0.62
MAY	84.1796	29.6519		2021-04-01	15:11:18	-179.43	-21.75	599.5	5.7	SKS		94	72	100	0.512821	0.205128	1.02564	average		44	0.62
MES	80.7574	31.1793		2018-10-16	00:28:13	169.49	-21.92	12	6.2	SKS		95	26	108	0.923077	0	2.66667	average		88	0.79
MES	80.7574	31.1793		2018-11-01	22:19:51	-69.27	-19.58	102	6.3	SKKS		75	17	103	0.615385	0	2.5641	average		88	0.79
MES	80.7574	31.1793		2019-01-18	13:18:31	168.74	-19.2	38.7	5.9	SKS		93	36	105	1.23077	0.102564	2.66667	average		88	0.79
MES	80.7574	31.1793		2019-04-18	14:46:00	139.21	-51.19	0	5.6	SKS		132	61	146	0.615385	0	2.25641	average		88	0.79
MES	80.7574	31.1793		2019-05-19	01:23:29	169.78	-21.66	20	5.9	SKS		88	19	107	0.512821	0	2.35897	average		88	0.79
MES	80.7574	31.1793		2019-05-19	14:27:11	169.58	-21.73	16	5.7	SKS		92	33	105	0.615385	0.102564	1.64103	average		88	0.79
MES	80.7574	31.1793		2019-06-15	22:55:04	-178.1	-30.64	46	6.7	SKS		50	32	84	1.23077	0.512821	2.35897	average		88	0.79
MES	80.7574	31.1793		2019-06-17	06:02:04	-177.48	-30.84	12	5.7	SKS		92	41	107	0.717949	0.102564	1.64103	average		88	0.79
MES	80.7574	31.1793		2019-06-24	11:34:08	-177.35	-30.76	10	5.9	SKS		73	31	104	0.615385	0.102564	1.64103	average		88	0.79
MYM	82.6159	30.4966		2019-09-26	16:36:18	-72	-40.81	129	5.8	SKKS		23	-26	50	0.410256	0.102564	1.1282	average		39	0.99
MYM	82.6159	30.4966		2019-11-03	13:23:18	-67.67	-29.16	120	5.7	SKKS		17	3	46	1.23077	0.410256	2.25641	average
MYM	82.6159	30.4966		2019-11-04	21:53:25	-71.38	-31.84	53	6.2	SKKS		12	-5	57	0.820513	0.205128	2.05128	average
MYM	82.6159	30.4966		2019-12-24	16:43:33	-63.39	-26.96	572.4	6.2	SKKS		22	13	37	0.923077	0.512821	1.33333	good
MYM	82.6159	30.4966		2020-01-31	13:53:31	178.4	-25.37	574.8	5.5	SKS		90	56	103	1.1282	0.307692	2.15385	average
MYM	82.6159	30.4966		2020-11-22	00:54:54	-73.15	-34.6	10	5.8	SKKS		53	23	64	1.53846	0.410256	2.97436	average
MYM	82.6159	30.4966		2021-01-10	03:54:14	-66.51	-23.93	215.7	5.5	SKKS		20	7	-90	1.02564	0	2.35897	average
MYM	82.6159	30.4966		2021-05-07	23:35:12	-177.53	-18.85	371	6.1	SKS		85	43	95	0.820513	0.205128	1.94872	average
NAM	80.1506	31.9093		2018-11-01	22:19:51	-69.27	-19.58	102	6.3	SKKS		36	24	58	0.923077	0.307692	1.84615	average		36	0.92
NIG	86.1271	30.7312		2019-08-29	15:07:57	-128.1	43.57	0	5.7	SKS		47	33	65	1.23077	0.512821	2.05128	average		50	0.67
NIG	86.1271	30.7312		2019-09-01	15:54:20	-178.57	-20.36	591	6.1	SKS		33	21	60	0.820513	0.205128	1.74359	average		50	0.67
NIG	86.1271	30.7312		2019-09-26	16:36:18	-72	-40.81	129	5.8	SKKS		173	158	16	0.512821	0.307692	0.923077	average		50	0.67
NIG	86.1271	30.7312		2019-10-21	02:52:29	169.49	-19.02	231	6.4	SKS		40	32	50	0.820513	0.512821	1.1282	good		50	0.67
NIG	86.1271	30.7312		2019-10-22	04:18:41	-173.01	-15.17	29	5.8	SKS		79	19	93	0.615385	0.102564	1.84615	average		50	0.67
NIG	86.1271	30.7312		2019-11-04	21:53:25	-71.38	-31.84	53	6.2	SKKS		36	0	70	0.205128	0.102564	0.717949	average		50	0.67
NIG	86.1271	30.7312		2019-11-08	10:44:44	-179.51	-21.94	577	5.9	SKS		34	28	40	0.923077	0.615385	1.23077	good		50	0.67
NIG	86.1271	30.7312		2019-11-20	04:27:05	-93.21	13.89	15	6.2	SKKS		42	4	83	0.615385	0.102564	1.84615	average		50	0.67
NIG	86.1271	30.7312		2019-11-27	10:00:39	-179.47	-22.09	564.1	5.6	SKS		40	22	92	0.512821	0.102564	1.23077	average		50	0.67
NIG	86.1271	30.7312		2019-11-30	19:52:40	178.33	-26.61	614	5.5	SKS		37	26	69	0.923077	0.205128	1.84615	average		50	0.67
NIG	86.1271	30.7312		2019-12-04	20:10:03	169.57	-19.07	266	5.7	SKS		39	26	72	0.923077	0.205128	1.84615	good		50	0.67
NIG	86.1271	30.7312		2019-12-18	12:19:55	-177.16	-23.39	143.9	5.6	SKS		52	25	92	0.717949	0.102564	1.4359	average		50	0.67
NIG	86.1271	30.7312		2019-12-24	16:43:33	-63.39	-26.96	572.4	6.2	SKKS		26	11	48	0.410256	0.205128	0.820513	average		50	0.67
NIG	86.1271	30.7312		2020-01-31	13:53:31	178.4	-25.37	574.8	5.5	SKS		38	27	54	0.923077	0.307692	1.4359	average		50	0.67
NIG	86.1271	30.7312		2020-03-17	16:06:22	-172.19	-16.03	10	5.8	SKS		61	18	90	0.410256	0.102564	1.33333	average		50	0.67
NIG	86.1271	30.7312		2020-03-23	20:33:39	179.72	-25.28	506.1	5.5	SKS		73	29	102	0.307692	0.102564	1.1282	average		50	0.67
NIG	86.1271	30.7312		2020-04-22	22:31:25	-175.5	-22.08	39.7	5.6	SKS		93	34	102	0.512821	0	1.4359	average		50	0.67
NIG	86.1271	30.7312		2020-05-31	23:25:43	-176.38	-24.06	149	5.9	SKS		98	80	104	0.923077	0.205128	1.84615	average		50	0.67
NIG	86.1271	30.7312		2020-07-21	20:56:26	-178.65	-20.85	611	5.9	SKS		87	28	100	0.512821	0.102564	1.4359	average		50	0.67
PAY	83.4691	30.0404		2019-12-25	20:20:12	-115.84	-25.22	10	5.8	SKKS		146	135	154	1.4359	0.923077	1.94872	good		164	1.28
PAY	83.4691	30.0404		2020-12-06	16:47:39	-68.89	-20.34	66.5	6	SKKS		2	-15	8	1.1282	0.410256	1.94872	average		164	1.28
QIR	86.0295	29.4807		2020-07-21	20:56:26	-178.65	-20.85	611	5.9	SKS		133	111	5	0.717949	0.102564	2.05128	average		123	0.55
QIR	86.0295	29.4807		2020-10-06	10:11:45	-178.47	-18.05	630	6.8	SKS		119	105	9	0.410256	0	2.25641	average
QIR	86.0295	29.4807		2020-11-11	00:48:43	-177.48	-19.73	413.8	5.9	SKS		118	110	155	0.512821	0.102564	1.23077	average
QUS	79.1813	32.2024		2018-12-11	02:26:29	-26.39	-58.54	133	6.9	SKKS		151	134	20	0.923077	0.205128	2.25641	average		7	0.85
QUS	79.1813	32.2024		2019-01-20	01:32:52	-71.38	-30.04	63	6.6	SKKS		18	1	72	0.820513	0.102564	1.94872	average		7	0.85
QUS	79.1813	32.2024		2019-08-01	18:28:07	-72.31	-34.24	25	6.2	SKKS		31	-1	63	0.820513	0.205128	1.53846	average		7	0.85
RIS	79.82	33.1967		2018-10-16	00:28:13	169.49	-21.92	12	6.2	SKS		42	25	91	0.717949	0.205128	1.84615	average		52	0.72
RIS	79.82	33.1967		2018-10-16	01:03:43	169.52	-21.74	17	6.2	SKS		38	21	99	1.02564	0.102564	3.38462	average		52	0.72
RIS	79.82	33.1967		2018-12-23	23:08:43	-175.07	-20.29	113	5.9	SKS		71	13	95	0.512821	0	1.74359	average		52	0.72
RIS	79.82	33.1967		2019-01-20	01:32:52	-71.38	-30.04	63	6.6	SKKS		29	13	53	1.33333	0.615385	2.25641	good		52	0.72
RIS	79.82	33.1967		2019-04-23	14:20:17	-178.76	-24.71	385.6	5.5	SKS		64	31	92	0.410256	0.102564	0.923077	average		52	0.72
RIS	79.82	33.1967		2019-05-19	14:27:11	169.58	-21.73	16	5.7	SKS		45	22	100	0.717949	0.102564	2.8718	average		52	0.72
RIS	79.82	33.1967		2019-05-30	15:38:01	-176.32	-21.75	177.8	5.6	SKS		78	36	93	0.512821	0.102564	1.23077	average		52	0.72
RIS	79.82	33.1967		2019-06-17	06:02:04	-177.48	-30.84	12	5.7	SKS		43	26	93	0.820513	0.205128	2.15385	average		52	0.72
RIS	79.82	33.1967		2019-06-18	16:05:17	-177.55	-31.02	15	5.8	SKS		41	26	84	0.923077	0.205128	2.15385	average		52	0.72
RIS	79.82	33.1967		2019-06-18	16:05:17	-177.55	-31.02	15	5.8	SKKS		90	34	107	0.717949	0.102564	2.05128	average		52	0.72
RIS	79.82	33.1967		2019-06-24	11:34:08	-177.35	-30.76	10	5.9	SKKS		43	24	102	0.615385	0.102564	2.25641	average		52	0.72
RIS	79.82	33.1967		2019-07-31	15:02:33	168	-16.2	181	6.1	SKS		41	19	90	0.717949	0.205128	2.46154	good		52	0.72
RIS	79.82	33.1967		2019-08-06	22:14:14	168.58	-17.96	150	6.1	SKS		51	19	99	0.307692	0	1.33333	average		52	0.72
RIT	79.7348	33.3815		2019-03-06	20:19:59	-177.77	-32.25	9.1	5.7	SKS		51	27	100	1.02564	0.205128	2.66667	average		72	1.03
RIT	79.7348	33.3815		2019-04-23	14:20:17	-178.76	-24.71	385.6	5.5	SKS		92	67	102	1.02564	0.205128	1.94872	average
RUJ	84.9119	29.5961		2019-11-30	19:52:40	178.33	-26.61	614	5.5	SKS		129	114	18	0.307692	0	1.53846	average		129	0.31
RUS	85.9525	30.2023		2019-09-26	16:36:18	-72	-40.81	129	5.8	SKKS		45	33	49	2.05128	0.410256	3.17949	average		66	1
RUS	85.9525	30.2023		2019-11-04	21:53:25	-71.38	-31.84	53	6.2	SKKS		48	178	73	0.512821	0.102564	1.74359	average		66	1
RUS	85.9525	30.2023		2020-01-01	08:31:24	-172.5	-17.43	10	6	SKS		74	13	96	0.512821	0	2.05128	average		66	1
RUS	85.9525	30.2023		2021-02-10	21:23:58	171.65	-23.21	0	5.8	SKS		100	33	109	0.923077	0.102564	2.5641	average		66	1
SAG	85.231	29.333		2020-12-03	17:07:30	170.73	-22.8	0	5.7	SKS		63	23	109	0.512821	0	2.35897	average		83	0.69
SAG	85.231	29.333		2021-02-10	21:23:58	171.65	-23.21	0	5.8	SKS		80	28	104	0.410256	0.102564	1.4359	average
SAG	85.231	29.333		2021-02-11	00:14:52	171.71	-23.1	41.3	5.6	SKS		90	56	103	1.02564	0.307692	1.94872	average
SAG	85.231	29.333		2021-02-17	22:49:39	171.81	-23.15	19.2	5.9	SKS		98	32	108	0.820513	0.102564	2.25641	average
SHZ	80.7861	32.0921		2018-10-16	00:28:13	169.49	-21.92	12	6.2	SKS		101	37	107	1.1282	0	2.66667	average		80	0.84
SHZ	80.7861	32.0921		2018-11-01	22:19:51	-69.27	-19.58	102	6.3	SKKS		36	20	100	0.410256	0	1.64103	average		80	0.84
SHZ	80.7861	32.0921		2019-03-06	15:46:14	-177.88	-32.02	29	6	SKS		94	31	111	1.02564	0.102564	3.07692	average		80	0.84
SHZ	80.7861	32.0921		2019-03-06	20:19:59	-177.77	-32.25	9.1	5.7	SKS		86	44	104	0.923077	0.307692	2.05128	average		80	0.84
SHZ	80.7861	32.0921		2019-04-18	14:46:00	139.21	-51.19	0	5.6	SKS		78	63	121	0.717949	0.205128	1.64103	average		80	0.84
SUD	80.3856	31.5728		2018-11-01	22:19:51	-69.27	-19.58	102	6.3	SKKS		32	19	87	0.923077	0.102564	2.35897	average		54	0.55
SUD	80.3856	31.5728		2018-12-23	23:08:43	-175.07	-20.29	113	5.9	SKS		84	21	95	0.307692	0	1.02564	average		54	0.55
SUD	80.3856	31.5728		2019-03-06	20:19:59	-177.77	-32.25	9.1	5.7	SKS		64	30	105	0.615385	0.102564	1.4359	average		54	0.55
SUD	80.3856	31.5728		2019-04-23	14:20:17	-178.76	-24.71	385.6	5.5	SKS		50	29	75	0.410256	0.205128	0.820513	average		54	0.55
SUD	80.3856	31.5728		2019-08-06	22:14:14	168.58	-17.96	150	6.1	SKS		43	21	88	0.512821	0.102564	1.33333	average		54	0.55
WEB	82.8917	32.3731		2018-09-16	21:11:48	178.2	-25.41	576	6.1	SKS		47	30	75	0.820513	0.410256	1.53846	average		47	0.81
WEB	82.8917	32.3731		2018-09-30	10:52:23	-178.15	-18.37	562.4	6.2	SKS		32	14	88	1.1282	0.102564	2.66667	average		47
WEB	82.8917	32.3731		2018-10-16	00:28:13	169.49	-21.92	12	6.2	SKS		47	33	75	0.820513	0.410256	1.4359	good		47
WEB	82.8917	32.3731		2018-12-06	23:26:59	169.64	-22.35	9	6	SKS		52	28	92	0.615385	0.205128	1.4359	average		47
WEB	82.8917	32.3731		2019-01-20	01:32:52	-71.38	-30.04	63	6.6	SKKS		42	5	82	0.512821	0.102564	1.4359	average		47
WEB	82.8917	32.3731		2019-03-06	15:46:14	-177.88	-32.02	29	6	SKS		56	30	102	0.820513	0.205128	1.94872	average		47
WEB	82.8917	32.3731		2019-03-06	20:19:59	-177.77	-32.25	9.1	5.7	SKS		78	33	106	0.410256	0.102564	1.33333	average		47
WEB	82.8917	32.3731		2019-05-19	01:23:29	169.78	-21.66	20	5.9	SKS		52	34	80	0.923077	0.512821	1.53846	good		47
WEB	82.8917	32.3731		2019-05-19	14:27:11	169.58	-21.73	16	5.7	SKS		47	31	76	1.1282	0.512821	1.94872	good		47
WEB	82.8917	32.3731		2019-05-19	14:56:50	169.47	-21.61	20	5.7	SKS		39	26	78	1.1282	0.307692	2.25641	average		47
WEB	82.8917	32.3731		2019-05-30	15:38:01	-176.32	-21.75	177.8	5.6	SKS		38	27	51	0.820513	0.512821	1.33333	average		47
WEB	82.8917	32.3731		2019-06-17	06:02:04	-177.48	-30.84	12	5.7	SKS		54	30	99	0.410256	0.102564	1.1282	average		47
WEB	82.8917	32.3731		2019-06-18	16:05:17	-177.55	-31.02	15	5.8	SKS		59	25	107	0.410256	0	1.64103	average		47
WEB	82.8917	32.3731		2019-06-21	08:37:26	-169.1	-18.48	33	6.2	SKS		32	16	60	1.1282	0.410256	2.25641	good		47
WEB	82.8917	32.3731		2019-06-24	11:34:08	-177.35	-30.76	10	5.9	SKS		65	31	101	0.512821	0.205128	1.33333	average		47
WEB	82.8917	32.3731		2019-07-06	11:08:16	169.87	-20.96	99.7	5.8	SKS		41	29	59	1.02564	0.410256	1.64103	average		47
WEB	82.8917	32.3731		2019-07-31	15:02:33	168	-16.2	181	6.1	SKS		42	31	58	0.923077	0.615385	1.33333	good		47
WEB	82.8917	32.3731		2019-08-01	18:28:07	-72.31	-34.24	25	6.2	SKKS		44	172	74	0.410256	0	1.64103	average		47
WEB	82.8917	32.3731		2019-08-06	22:14:14	168.58	-17.96	150	6.1	SKS		43	25	75	0.717949	0.205128	1.33333	average		47
WEB	82.8917	32.3731		2019-08-29	15:08:00	-127.94	43.64	10	6.1	SKS		65	38	92	0.615385	0.307692	1.1282	average		47
WEB	82.8917	32.3731		2019-09-26	16:36:18	-72	-40.81	129	5.8	SKKS		17	-17	47	0.410256	0.102564	0.820513	average		47
WEB	82.8917	32.3731		2019-10-21	02:52:29	169.49	-19.02	231	6.4	SKS		40	33	46	0.923077	0.717949	1.23077	good		47
WEB	82.8917	32.3731		2019-11-04	21:53:25	-71.38	-31.84	53	6.2	SKKS		22	-2	76	0.717949	0	2.15385	average		47
WEB	82.8917	32.3731		2019-11-08	10:44:44	-179.51	-21.94	577	5.9	SKS		41	31	55	0.923077	0.512821	1.33333	good		47
WEB	82.8917	32.3731		2019-12-04	20:10:03	169.57	-19.07	266	5.7	SKS		41	31	57	0.923077	0.512821	1.33333	good		47
WEB	82.8917	32.3731		2019-12-10	08:40:42	168.61	-20.94	10	5.8	SKS		49	27	92	0.820513	0.205128	1.84615	average		47
WEB	82.8917	32.3731		2019-12-24	16:43:33	-63.39	-26.96	572.4	6.2	SKKS		26	7	74	0.923077	0.102564	2.05128	average		47
WEB	82.8917	32.3731		2020-01-10	20:06:41	167.47	-16.6	15.5	5.6	SKS		47	31	67	1.23077	0.615385	1.94872	good		47
WEB	82.8917	32.3731		2020-09-07	06:12:38	168.38	-17.13	11	5.9	SKS		35	25	57	1.02564	0.410256	1.74359	average		47
WEB	82.8917	32.3731		2020-09-16	08:44:29	171.54	-22.32	121.5	5.7	SKS		40	26	70	1.1282	0.307692	2.15385	average		47
WEB	82.8917	32.3731		2020-10-01	01:13:41	-174.21	-19.66	80	6.2	SKS		40	26	60	0.820513	0.410256	1.23077	average		47
WEB	82.8917	32.3731		2020-10-06	10:11:45	-178.47	-18.05	630	6.8	SKS		47	31	66	0.820513	0.512821	1.23077	good		47
WEB	82.8917	32.3731		2020-10-23	07:04:31	-179.98	-25.68	465.5	5.7	SKS		65	29	98	0.512821	0.205128	1.33333	average		47
WEB	82.8917	32.3731		2020-11-11	00:48:43	-177.48	-19.73	413.8	5.9	SKS		43	32	57	0.820513	0.512821	1.02564	good		47
WEB	82.8917	32.3731		2021-01-08	05:01:04	167.75	-21.8	119.1	6.6	SKS		45	37	52	0.820513	0.615385	1.1282	good		47
WEB	82.8917	32.3731		2021-01-09	01:39:39	167.95	-16.17	184.2	5.5	SKS		66	35	90	0.615385	0.307692	1.23077	good		47
WEB	82.8917	32.3731		2021-01-10	06:48:20	167.84	-16.04	160.9	5.8	SKS		39	32	47	0.923077	0.615385	1.23077	good		47
WEB	82.8917	32.3731		2021-02-10	12:24:28	171.65	-22.88	53.7	5.9	SKS		50	30	88	0.923077	0.410256	1.84615	average		47
WEB	82.8917	32.3731		2021-02-10	16:35:26	171.22	-22.71	37.1	5.7	SKS		53	29	94	0.512821	0.205128	1.1282	average		47
WEB	82.8917	32.3731		2021-02-10	18:36:46	171.22	-22.62	44.2	5.9	SKS		43	25	93	1.02564	0.205128	2.5641	average		47
WEB	82.8917	32.3731		2021-02-10	21:23:58	171.65	-23.21	0	5.8	SKS		49	33	72	0.820513	0.512821	1.4359	good		47
WEB	82.8917	32.3731		2021-02-10	23:45:22	171.7	-23.16	52.9	5.7	SKS		46	34	62	0.717949	0.410256	1.1282	average		47
WEB	82.8917	32.3731		2021-02-11	00:14:52	171.71	-23.1	41.3	5.6	SKS		56	38	80	0.820513	0.410256	1.23077	good		47
WEB	82.8917	32.3731		2021-02-11	08:39:14	171.6	-23.21	11.5	6	SKS		52	23	105	0.615385	0	2.15385	average		47
WEB	82.8917	32.3731		2021-02-16	00:49:29	167.6	-17.67	32	5.6	SKS		42	32	57	0.923077	0.615385	1.33333	good		47
WEB	82.8917	32.3731		2021-02-17	22:49:39	171.81	-23.15	19.2	5.9	SKS		47	33	72	0.820513	0.410256	1.33333	good		47
WEB	82.8917	32.3731		2021-02-18	15:30:52	-176.51	-15	9.3	6.1	SKS		33	11	86	0.615385	0.102564	2.05128	average		47
WEB	82.8917	32.3731		2021-02-28	23:37:15	167.54	-17.57	10	5.9	SKS		52	25	94	0.820513	0.307692	2.25641	average		47
WEB	82.8917	32.3731		2021-03-04	13:27:33	179.39	-37.36	0	6.2	SKS		66	41	101	0.615385	0.307692	1.33333	good		47
WEB	82.8917	32.3731		2021-03-05	14:24:54	-176.61	-29.01	20.6	6.2	SKS		55	28	95	0.717949	0.205128	1.74359	good		47
WEB	82.8917	32.3731		2021-03-05	20:26:39	-176.89	-30.12	33	5.7	SKS		41	27	87	0.923077	0.205128	2.05128	average		47
WEB	82.8917	32.3731		2021-03-06	00:16:14	-179.38	-37.95	10	5.7	SKS		76	46	104	0.512821	0.307692	1.02564	good		47
WEB	82.8917	32.3731		2021-03-06	17:13:12	-176.79	-29.94	0	5.6	SKS		42	23	105	0.717949	0	2.5641	average		47
WEB	82.8917	32.3731		2021-03-12	00:03:21	178.4	-25.18	563.9	5.8	SKS		45	30	68	0.923077	0.410256	1.53846	good		47
WEB	82.8917	32.3731		2021-04-01	15:11:18	-179.43	-21.75	599.5	5.7	SKS		40	30	51	0.717949	0.512821	1.1282	good		47
WEB	82.8917	32.3731		2021-04-05	07:37:50	179.76	-37.72	10	5.8	SKS		90	37	117	0.512821	0	1.84615	average		47
WEB	82.8917	32.3731		2021-04-07	09:53:26	-176.68	-28.81	0	5.9	SKKS		52	31	84	0.923077	0.512821	1.94872	average		47
WEB	82.8917	32.3731		2021-04-24	00:23:35	-176.27	-18.86	276.6	5.6	SKS		32	21	51	1.02564	0.512821	1.64103	good		47
WEB	82.8917	32.3731		2021-04-25	22:28:01	-177.21	-21.6	241.5	5.5	SKS		39	24	64	1.1282	0.512821	1.94872	good		47
WEB	82.8917	32.3731		2021-04-27	16:33:31	-176.78	-29.12	0	5.9	SKS		53	33	89	0.615385	0.307692	1.1282	good		47
WEB	82.8917	32.3731		2021-04-29	02:17:16	-70.75	-37.23	143	5.7	SKKS		47	168	66	0.512821	0	2.15385	average		47
WEB	82.8917	32.3731		2021-04-29	06:50:29	-176.8	-29.21	0	6.1	SKS		45	36	58	0.923077	0.615385	1.23077	good		47
WEB	82.8917	32.3731		2021-04-29	06:50:29	-176.8	-29.21	0	6.1	SKKS		45	24	100	1.02564	0.102564	2.97436	average		47
WEB	82.8917	32.3731		2021-04-29	06:53:49	-176.89	-29.08	0	5.7	SKS		72	25	105	0.615385	0.102564	2.15385	average		47
WEB	82.8917	32.3731		2021-05-07	23:35:12	-177.53	-18.85	371	6.1	SKS		32	23	44	1.33333	0.717949	2.05128	good		47
WEB	82.8917	32.3731		2021-05-13	13:31:34	-177.46	-15.89	418.8	5.6	SKS		25	12	54	1.4359	0.205128	2.97436	average		47
WEB	82.8917	32.3731		2021-06-06	23:16:48	-176.41	-27.71	73.7	5.6	SKS		41	26	76	0.923077	0.307692	1.94872	average		47
WEB	82.8917	32.3731		2021-06-20	17:05:47	-177.85	-30.34	0	6.3	SKS		53	32	87	0.923077	0.307692	1.84615	average		47
WUM	83.5762	32.3605		2019-08-29	15:07:57	-128.1	43.57	0	5.7	SKS		53	29	97	0.923077	0.307692	2.8718	average		69	0.85
	83.5762	32.3605		2019-09-09	09:37:59	168.39	-19.5	24.8	5.7	SKS		61	32	92	0.923077	0.307692	1.64103	average		69	0.85
	83.5762	32.3605		2019-09-26	16:36:18	-72	-40.81	129	5.8	SKKS		40	164	55	1.02564	0.102564	2.25641	average		69	0.85
	83.5762	32.3605		2019-10-21	02:52:29	169.49	-19.02	231	6.4	SKS		72	52	87	0.615385	0.410256	0.923077	good		69	0.85
	83.5762	32.3605		2019-11-08	10:44:44	-179.51	-21.94	577	5.9	SKS		67	27	96	0.717949	0.205128	1.94872	average		69	0.85
	83.5762	32.3605		2019-11-08	10:44:44	-179.51	-21.94	577	5.9	SKKS		80	23	100	0.410256	0	1.4359	average		69	0.85
	83.5762	32.3605		2019-12-04	20:10:03	169.57	-19.07	266	5.7	SKS		74	57	86	0.717949	0.512821	1.02564	good		69	0.85
	83.5762	32.3605		2019-12-10	08:40:42	168.61	-20.94	10	5.8	SKS		81	59	94	1.74359	0.923077	2.66667	average		69	0.85
	83.5762	32.3605		2020-01-31	13:53:31	178.4	-25.37	574.8	5.5	SKS		89	76	98	1.74359	0.923077	2.5641	average		69	0.85
	83.5762	32.3605		2020-04-14	01:06:47	-176.35	-30.39	31	5.9	SKKS		91	56	104	0.923077	0.307692	2.05128	average		69	0.85
	83.5762	32.3605		2020-07-21	20:56:26	-178.65	-20.85	611	5.9	SKS		62	30	88	0.820513	0.307692	1.33333	good		69	0.85
	83.5762	32.3605		2020-09-07	06:12:38	168.38	-17.13	11	5.9	SKS		56	20	102	0.410256	0	2.15385	average		69	0.85
	83.5762	32.3605		2020-10-06	10:11:45	-178.47	-18.05	630	6.8	SKS		67	32	87	0.820513	0.410256	1.53846	good		69	0.85
	83.5762	32.3605		2020-10-23	07:04:31	-179.98	-25.68	465.5	5.7	SKS		84	31	102	1.02564	0.205128	2.46154	average		69	0.85
	83.5762	32.3605		2020-10-23	07:04:31	-179.98	-25.68	465.5	5.7	SKKS		70	26	101	0.615385	0.102564	1.64103	average		69	0.85
	83.5762	32.3605		2020-11-11	00:48:43	-177.48	-19.73	413.8	5.9	SKS		71	25	93	0.717949	0.205128	1.53846	average		69	0.85
	83.5762	32.3605		2020-12-10	20:42:12	-179.85	-32.9	139.1	5.5	SKKS		86	46	107	0.512821	0.102564	1.23077	average		69	0.85
	83.5762	32.3605		2020-12-14	01:57:10	179.86	-23.96	526.6	5.6	SKS		66	32	94	1.02564	0.307692	1.84615	average		69	0.85
	83.5762	32.3605		2021-01-08	00:28:47	-178.68	-29.59	198	6	SKKS		68	30	102	0.615385	0.102564	1.4359	average		69	0.85
	83.5762	32.3605		2021-01-08	05:01:05	169.88	-20.71	118.7	5.9	SKS		72	55	85	0.820513	0.615385	1.1282	good		69	0.85
	83.5762	32.3605		2021-01-09	01:39:39	167.95	-16.17	184.2	5.5	SKS		85	24	102	0.615385	0	1.74359	average		69	0.85
	83.5762	32.3605		2021-02-10	12:24:28	171.65	-22.88	53.7	5.9	SKS		55	29	90	1.33333	0.410256	2.76923	average		69	0.85
	83.5762	32.3605		2021-02-10	16:35:26	171.22	-22.71	37.1	5.7	SKS		59	34	89	0.820513	0.307692	1.4359	average		69	0.85
	83.5762	32.3605		2021-02-10	21:23:58	171.65	-23.21	0	5.8	SKS		70	41	92	0.820513	0.410256	1.23077	good		69	0.85
	83.5762	32.3605		2021-02-10	23:45:22	171.7	-23.16	52.9	5.7	SKS		77	50	95	0.717949	0.410256	1.33333	good		69	0.85
	83.5762	32.3605		2021-02-11	08:39:14	171.6	-23.21	11.5	6	SKS		76	30	103	0.615385	0.102564	1.74359	average		69	0.85
	83.5762	32.3605		2021-02-12	10:06:04	171.54	-23.14	27.6	5.6	SKS		64	36	92	1.02564	0.410256	1.64103	average		69	0.85
	83.5762	32.3605		2021-02-16	00:49:29	167.6	-17.67	32	5.6	SKS		63	45	80	0.717949	0.512821	0.923077	good		69	0.85
	83.5762	32.3605		2021-02-17	22:49:39	171.81	-23.15	19.2	5.9	SKS		69	50	83	0.717949	0.512821	0.923077	good		69	0.85
	83.5762	32.3605		2021-02-28	23:37:15	167.54	-17.57	10	5.9	SKS		40	24	84	1.33333	0.410256	3.07692	average		69	0.85
	83.5762	32.3605		2021-03-04	13:27:33	179.39	-37.36	0	6.2	SKS		62	43	90	0.717949	0.410256	1.33333	good		69	0.85
	83.5762	32.3605		2021-03-05	14:24:54	-176.61	-29.01	20.6	6.2	SKS		50	33	79	0.717949	0.410256	1.33333	good		69	0.85
	83.5762	32.3605		2021-03-05	20:26:39	-176.89	-30.12	33	5.7	SKS		77	32	104	0.820513	0.102564	2.05128	average		69	0.85
	83.5762	32.3605		2021-03-06	00:16:14	-179.38	-37.95	10	5.7	SKS		61	34	112	0.923077	0.102564	2.5641	average		69	0.85
	83.5762	32.3605		2021-04-01	15:11:18	-179.43	-21.75	599.5	5.7	SKS		65	32	90	0.820513	0.307692	1.4359	good		69	0.85
	83.5762	32.3605		2021-04-07	09:53:26	-176.68	-28.81	0	5.9	SKKS		90	41	105	1.1282	0.307692	2.8718	average		69	0.85
	83.5762	32.3605		2021-04-24	00:23:35	-176.27	-18.86	276.6	5.6	SKS		64	30	87	0.820513	0.410256	1.53846	good		69	0.85
	83.5762	32.3605		2021-04-26	21:07:25	-176.86	-28.87	0	5.6	SKKS		83	51	97	0.717949	0.307692	1.23077	average		69	0.85
	83.5762	32.3605		2021-04-27	16:33:31	-176.78	-29.12	0	5.9	SKS		53	36	76	0.820513	0.512821	1.33333	good		69	0.85
	83.5762	32.3605		2021-04-29	06:50:29	-176.8	-29.21	0	6.1	SKS		54	38	79	0.923077	0.512821	1.33333	good		69	0.85
	83.5762	32.3605		2021-04-29	06:50:29	-176.8	-29.21	0	6.1	SKKS		77	27	104	0.615385	0.102564	1.84615	average		69	0.85
	83.5762	32.3605		2021-05-07	23:35:12	-177.53	-18.85	371	6.1	SKS		76	29	93	1.02564	0.205128	2.25641	average		69	0.85
	83.5762	32.3605		2021-05-07	23:35:12	-177.53	-18.85	371	6.1	SKKS		87	66	93	0.717949	0.307692	1.23077	average		69	0.85
XIB	81.9213	32.0393		2018-09-16	21:11:48	178.2	-25.41	576	6.1	SKS		87	45	100	0.615385	0.205128	1.4359	average		87	0.78
XIB	81.9213	32.0393		2018-10-02	10:08:37	167.84	-17.84	10	5.6	SKS		81	34	99	0.615385	0.102564	1.4359	average		87	0.78
XIB	81.9213	32.0393		2018-10-16	00:28:13	169.49	-21.92	12	6.2	SKS		72	27	103	0.205128	0.102564	1.02564	average		87	0.78
XIB	81.9213	32.0393		2019-05-19	01:23:29	169.78	-21.66	20	5.9	SKS		101	82	106	1.33333	0.307692	2.76923	average		87	0.78
XIB	81.9213	32.0393		2019-05-30	15:38:01	-176.32	-21.75	177.8	5.6	SKS		81	42	95	0.615385	0.205128	1.23077	average		87	0.78
XIB	81.9213	32.0393		2019-07-31	15:02:33	168	-16.2	181	6.1	SKS		96	75	102	1.02564	0.205128	2.25641	average		87	0.78
XIB	81.9213	32.0393		2019-08-07	05:32:40	167.66	-15.5	124	5.6	SKS		94	68	101	1.02564	0.205128	2.15385	average		87	0.78
XIS	83.1835	31.274		2019-09-26	16:36:18	-72	-40.81	129	5.8	SKKS		178	160	23	0.923077	0.410256	1.53846	average		4	0.83
XIS	83.1835	31.274		2019-11-04	21:53:25	-71.38	-31.84	53	6.2	SKKS		20	1	65	0.410256	0.102564	1.02564	average
XIS	83.1835	31.274		2019-12-25	20:20:12	-115.84	-25.22	10	5.8	SKKS		113	82	155	0.717949	0.102564	1.74359	average
XIS	83.1835	31.274		2020-01-20	06:51:37	-26.28	-59.23	93	6.3	SKKS		169	145	14	0.615385	0.307692	1.02564	average
XIS	83.1835	31.274		2020-02-08	14:32:58	-25.55	-59.92	16	5.6	SKKS		11	-27	28	0.923077	0.205128	1.84615	average
XIS	83.1835	31.274		2020-11-22	00:54:54	-73.15	-34.6	10	5.8	SKKS		15	-10	63	0.512821	0.102564	1.33333	average
XIS	83.1835	31.274		2021-02-22	05:17:30	172.87	-22.95	0	5.8	SKS		37	26	54	1.74359	0.615385	2.76923	average
XIS	83.1835	31.274		2021-04-29	02:17:16	-70.75	-37.23	143	5.7	SKKS		16	-18	62	0.820513	0.102564	2.35897	average
XIZ	79.6263	31.834		2018-12-06	23:26:59	169.64	-22.35	9	6	SKS		99	86	105	1.4359	0.512821	2.46154	average		80	0.77
XIZ	79.6263	31.834		2019-01-20	01:32:52	-71.38	-30.04	63	6.6	SKKS		51	-1	82	0.410256	0	1.53846	average		80	0.77
XIZ	79.6263	31.834		2019-03-06	20:19:59	-177.77	-32.25	9.1	5.7	SKS		80	41	101	0.615385	0.307692	1.33333	average		80	0.77
XIZ	79.6263	31.834		2019-05-30	09:03:32	-89.31	13.2	57.9	6.2	SKKS		91	79	147	0.615385	0.102564	1.53846	average		80	0.77
XZZ	80.7783	32.361		2018-11-01	22:19:51	-69.27	-19.58	102	6.3	SKKS		99	60	105	1.1282	0.102564	2.76923	average		78	0.87
XZZ	80.7783	32.361		2019-01-20	01:32:52	-71.38	-30.04	63	6.6	SKKS		57	16	78	1.02564	0.307692	2.15385	average		78	0.87
XZZ	80.7783	32.361		2019-03-06	20:19:59	-177.77	-32.25	9.1	5.7	SKS		78	30	106	0.615385	0.102564	1.94872	average		78	0.87
XZZ	80.7783	32.361		2019-03-07	15:34:28	-72.69	-29.46	17	5.9	SKKS		28	9	69	0.717949	0.205128	1.4359	good		78	0.87
XZZ	80.7783	32.361		2019-04-18	14:46:00	139.21	-51.19	0	5.6	SKS		87	65	130	0.512821	0.102564	1.1282	average		78	0.87
XZZ	80.7783	32.361		2019-05-19	14:27:11	169.58	-21.73	16	5.7	SKS		91	46	102	0.923077	0.307692	1.94872	average		78	0.87
XZZ	80.7783	32.361		2019-05-30	15:38:01	-176.32	-21.75	177.8	5.6	SKS		82	62	94	1.33333	0.512821	2.15385	average		78	0.87
XZZ	80.7783	32.361		2019-06-15	22:55:04	-178.1	-30.64	46	6.7	SKS		87	50	101	1.1282	0.410256	2.15385	average		78	0.87
XZZ	80.7783	32.361		2019-06-18	16:05:17	-177.55	-31.02	15	5.8	SKS		83	22	110	0.410256	0	2.66667	average		78	0.87
YAL	86.1129	28.4031		2020-02-05	12:17:05	158.74	-54.6	10	5.9	SKS		92	72	116	1.1282	0.512821	1.74359	good		64	0.82
YAL	86.1129	28.4031		2020-04-14	01:06:47	-176.35	-30.39	31	5.9	SKKS		85	42	107	1.33333	0.205128	2.76923	average		64	0.82
YAL	86.1129	28.4031		2020-10-01	01:13:41	-174.21	-19.66	80	6.2	SKS		24	17	53	1.1282	0.205128	2.66667	average		64	0.82
YAL	86.1129	28.4031		2021-02-10	21:23:58	171.65	-23.21	0	5.8	SKS		62	41	90	0.512821	0.307692	0.820513	average		64	0.82
YAL	86.1129	28.4031		2021-02-10	23:45:22	171.7	-23.16	52.9	5.7	SKS		81	33	104	0.512821	0.102564	1.4359	average		64	0.82
YAL	86.1129	28.4031		2021-02-17	22:49:39	171.81	-23.15	19.2	5.9	SKS		75	25	108	0.512821	0	2.25641	average		64	0.82
YAL	86.1129	28.4031		2021-03-04	13:27:33	179.39	-37.36	0	6.2	SKS		79	47	107	0.820513	0.307692	1.53846	average		64	0.82
YAL	86.1129	28.4031		2021-03-12	00:03:21	178.4	-25.18	563.9	5.8	SKS		85	26	107	0.512821	0	1.94872	average		64	0.82
YAL	86.1129	28.4031		2021-04-24	00:23:35	-176.27	-18.86	276.6	5.6	SKS		23	17	61	0.820513	0.102564	1.74359	average		64	0.82
YAL	86.1129	28.4031		2021-05-07	23:35:12	-177.53	-18.85	371	6.1	SKS		26	17	84	0.923077	0.102564	2.35897	average		64	0.82
YAR	82.3338	31.4958		2018-10-16	00:28:13	169.49	-21.92	12	6.2	SKS		0	-58	16	0.615385	0.102564	1.94872	average		175	0.85
YAR	82.3338	31.4958		2018-10-16	01:03:43	169.52	-21.74	17	6.2	SKS		5	-23	13	0.820513	0.307692	1.53846	average		175	0.85
YAR	82.3338	31.4958		2018-11-01	22:19:51	-69.27	-19.58	102	6.3	SKKS		166	118	10	0.307692	0.102564	1.1282	average		175	0.85
YAR	82.3338	31.4958		2019-03-20	15:24:00	167.64	-15.6	140.3	5.7	SKS		146	112	8	0.410256	0.102564	1.23077	average		175	0.85
YAR	82.3338	31.4958		2019-05-30	15:38:01	-176.32	-21.75	177.8	5.6	SKS		176	144	6	0.820513	0.205128	1.64103	average		175	0.85
YAR	82.3338	31.4958		2019-07-31	15:02:33	168	-16.2	181	6.1	SKS		-1	-64	13	0.820513	0.102564	2.46154	average		175	0.85
YAR	82.3338	31.4958		2019-08-07	05:32:40	167.66	-15.5	124	5.6	SKS		161	119	5	0.512821	0.102564	1.23077	average		175	0.85
YAR	82.3338	31.4958		2020-01-20	06:51:37	-26.28	-59.23	93	6.3	SKKS		162	129	33	0.923077	0	2.15385	average		175	0.85
YAR	82.3338	31.4958		2020-03-23	20:33:39	179.72	-25.28	506.1	5.5	SKKS		-1	-48	16	0.923077	0.102564	1.84615	average		175	0.85
YAR	82.3338	31.4958		2020-10-06	10:11:45	-178.47	-18.05	630	6.8	SKS		171	158	0	1.1282	0.615385	2.05128	average		175	0.85
YAR	82.3338	31.4958		2020-12-06	16:47:39	-68.89	-20.34	66.5	6	SKKS		7	-24	13	1.02564	0.205128	2.15385	average		175	0.85
YAR	82.3338	31.4958		2021-02-11	08:22:12	171.19	-22.93	22.8	6	SKS		179	156	9	1.02564	0.410256	1.74359	average		175	0.85
YAR	82.3338	31.4958		2021-02-16	00:49:29	167.6	-17.67	32	5.6	SKS		2	-33	11	1.02564	0.307692	1.94872	average		175	0.85
YAR	82.3338	31.4958		2021-02-17	22:49:39	171.81	-23.15	19.2	5.9	SKS		4	-39	15	0.923077	0.205128	2.15385	average		175	0.85
YAR	82.3338	31.4958		2021-04-27	16:33:31	-176.78	-29.12	0	5.9	SKS		3	-50	16	0.820513	0.102564	1.94872	average		175	0.85
YAR	82.3338	31.4958		2021-04-29	02:17:16	-70.75	-37.23	143	5.7	SKKS		176	164	23	0.717949	0.205128	1.33333	average		175	0.85
YAR	82.3338	31.4958		2021-05-07	23:35:12	-177.53	-18.85	371	6.1	SKS		178	159	5	1.74359	0.512821	2.66667	average		175	0.85
YAR	82.3338	31.4958		2021-05-07	23:35:12	-177.53	-18.85	371	6.1	SKKS		177	154	5	0.717949	0.205128	1.23077	average		175	0.85
YAS	80.3454	31.7352		2018-10-13	00:13:45	167.25	-13.68	197.4	5.7	SKS		92	28	101	0.615385	0	1.74359	average		90	0.9
YAS	80.3454	31.7352		2018-10-16	00:28:13	169.49	-21.92	12	6.2	SKS		91	70	101	0.820513	0.307692	1.53846	average		90	0.9
YAS	80.3454	31.7352		2018-11-06	16:11:39	-174.53	-22.19	10	5.8	SKS		91	18	101	0.820513	0	2.5641	average		90	0.9
YAS	80.3454	31.7352		2019-03-20	15:24:00	167.64	-15.6	140.3	5.7	SKS		94	85	98	0.923077	0.512821	1.53846	good		90	0.9
YAS	80.3454	31.7352		2019-04-23	14:20:17	-178.76	-24.71	385.6	5.5	SKS		73	48	90	0.615385	0.205128	1.02564	average		90	0.9
YAS	80.3454	31.7352		2019-05-19	01:23:29	169.78	-21.66	20	5.9	SKS		96	40	106	1.02564	0.102564	2.76923	average		90	0.9
YAS	80.3454	31.7352		2019-05-19	14:27:11	169.58	-21.73	16	5.7	SKS		92	41	104	1.02564	0.205128	2.5641	average		90	0.9
YAS	80.3454	31.7352		2019-06-17	06:02:04	-177.48	-30.84	12	5.7	SKS		95	63	107	1.02564	0.205128	2.05128	average		90	0.9
YAS	80.3454	31.7352		2019-06-18	16:05:17	-177.55	-31.02	15	5.8	SKS		96	81	106	1.4359	0.512821	2.66667	average		90	0.9
YAS	80.3454	31.7352		2019-06-24	11:34:08	-177.35	-30.76	10	5.9	SKS		89	37	105	0.923077	0.205128	2.25641	average		90	0.9
YAS	80.3454	31.7352		2019-07-31	15:02:33	168	-16.2	181	6.1	SKS		89	36	99	0.820513	0.102564	1.94872	average		90	0.9
YAS	80.3454	31.7352		2019-08-06	22:14:14	168.58	-17.96	150	6.1	SKS		88	48	101	0.717949	0.102564	1.64103	average		90	0.9
ZHX	79.6719	32.5097		2018-10-16	00:28:13	169.49	-21.92	12	6.2	SKS		90	73	99	0.923077	0.410256	1.53846	good		80	0.86
ZHX	79.6719	32.5097		2018-10-16	01:03:43	169.52	-21.74	17	6.2	SKS		88	29	103	0.512821	0.102564	1.64103	average		80	0.86
ZHX	79.6719	32.5097		2019-01-31	05:50:20	169.51	-19.52	186.8	5.5	SKS		87	61	98	0.820513	0.307692	1.53846	average		80	0.86
ZHX	79.6719	32.5097		2019-05-30	15:38:01	-176.32	-21.75	177.8	5.6	SKS		81	68	91	1.23077	0.717949	1.84615	average		80	0.86
ZHX	79.6719	32.5097		2019-06-24	11:34:08	-177.35	-30.76	10	5.9	SKS		43	23	106	0.820513	0	3.17949	average		80	0.86
ZHX	79.6719	32.5097		2019-07-31	15:02:33	168	-16.2	181	6.1	SKS		90	78	96	0.820513	0.410256	1.23077	good		80	0.86
ZHX	79.6719	32.5097		2019-08-06	22:14:14	168.58	-17.96	150	6.1	SKS		81	63	94	0.923077	0.410256	1.53846	average		80	0.86
ZUZ	80.4279	32.3583		2018-10-13	00:13:45	167.25	-13.68	197.4	5.7	SKS		90	20	102	1.02564	0	2.76923	average		75	0.81
ZUZ	80.4279	32.3583		2018-10-16	00:28:13	169.49	-21.92	12	6.2	SKS		92	51	103	1.1282	0.307692	2.25641	good		75	0.81
ZUZ	80.4279	32.3583		2018-11-01	22:19:51	-69.27	-19.58	102	6.3	SKKS		80	27	102	0.512821	0.102564	1.84615	average		75	0.81
ZUZ	80.4279	32.3583		2018-12-06	23:26:59	169.64	-22.35	9	6	SKS		88	26	105	0.615385	0	1.94872	average		75	0.81
ZUZ	80.4279	32.3583		2019-01-20	01:32:52	-71.38	-30.04	63	6.6	SKKS		22	9	46	0.923077	0.410256	1.64103	good		75	0.81
ZUZ	80.4279	32.3583		2019-03-06	15:46:14	-177.88	-32.02	29	6	SKS		95	28	111	0.717949	0	2.66667	average		75	0.81
ZUZ	80.4279	32.3583		2019-03-06	20:19:59	-177.77	-32.25	9.1	5.7	SKS		77	33	106	0.717949	0.102564	2.05128	average		75	0.81
ZUZ	80.4279	32.3583		2019-03-07	15:34:28	-72.69	-29.46	17	5.9	SKKS		25	15	40	1.1282	0.615385	1.64103	good		75	0.81
ZUZ	80.4279	32.3583		2019-04-18	14:46:00	139.21	-51.19	0	5.6	SKS		95	63	140	0.410256	0.102564	1.4359	average		75	0.81
ZUZ	80.4279	32.3583		2019-05-19	01:23:29	169.78	-21.66	20	5.9	SKS		88	65	98	1.02564	0.512821	1.84615	good		75	0.81
ZUZ	80.4279	32.3583		2019-05-19	14:27:11	169.58	-21.73	16	5.7	SKS		97	84	103	1.02564	0.410256	1.84615	average		75	0.81
ZUZ	80.4279	32.3583		2019-05-30	15:38:01	-176.32	-21.75	177.8	5.6	SKS		82	57	93	0.820513	0.307692	1.4359	average		75	0.81
ZUZ	80.4279	32.3583		2019-06-17	06:02:04	-177.48	-30.84	12	5.7	SKS		79	28	106	0.410256	0	1.53846	average		75	0.81
ZUZ	80.4279	32.3583		2019-06-17	16:53:05	-177.53	-30.79	22.4	5.7	SKS		68	47	86	0.923077	0.512821	1.23077	good		75	0.81
ZUZ	80.4279	32.3583		2019-06-18	16:05:17	-177.55	-31.02	15	5.8	SKS		80	52	97	0.512821	0.307692	1.02564	good		75	0.81
ZUZ	80.4279	32.3583		2019-07-31	15:02:33	168	-16.2	181	6.1	SKS		25	18	82	1.02564	0.102564	2.46154	average		75	0.81
