# Supplementary material for: Southern Tibetan rifting since late Miocene enabled by basal shear of the underthrusting Indian lithosphere
Source: Nat Commun. 2023 May 4;14:2565. doi: 10.1038/s41467-023-38296-w (PMC10160080; doi:10.1038/s41467-023-38296-w)
Supplement: Supplementary file 10 — Supplementary Data 8 [file 41467_2023_38296_MOESM10_ESM.zip]

Archive with 591 entries (591 files):
- TP_BAG_01-Nov-2018_22_19_51_SKKS_average.pdf
- TP_BAG_26-Jun-2019_18_06_30_SKS_average.pdf
- TP_BAG_30-May-2019_15_38_01_SKS_average.pdf
- TP_BUD_10-Feb-2021_18_36_46_SKS_average.pdf
- TP_CAK_02-Jul-2019_04_07_26_SKS_average.pdf
- TP_CAK_06-Aug-2019_22_14_14_SKS_good.pdf
- TP_CAK_06-Dec-2018_23_26_59_SKS_average.pdf
- TP_CAK_06-Jul-2019_11_08_16_SKS_average.pdf
- TP_CAK_06-Mar-2019_20_19_59_SKS_good.pdf
- TP_CAK_07-Aug-2019_05_32_40_SKS_average.pdf
- TP_CAK_07-Oct-2018_17_42_21_SKS_average.pdf
- TP_CAK_16-Oct-2018_00_28_13_SKS_good.pdf
- TP_CAK_16-Oct-2018_01_03_43_SKS_average.pdf
- TP_CAK_18-Jan-2019_13_18_31_SKS_average.pdf
- TP_CAK_18-Nov-2018_20_25_46_SKS_average.pdf
- TP_CAK_19-May-2019_14_27_11_SKS_average.pdf
- TP_CAK_20-Mar-2019_15_24_00_SKS_average.pdf
- TP_CAK_30-Sep-2018_10_52_23_SKS_average.pdf
- TP_CAK_31-Jul-2019_15_02_33_SKS_average.pdf
- TP_CHG_04-Nov-2019_21_53_25_SKKS_average.pdf
- TP_CHG_06-Oct-2020_10_11_45_SKS_average.pdf
- TP_CHG_16-Jan-2020_09_58_19_SKS_average.pdf
- TP_CHG_19-Jan-2021_02_46_20_SKKS_average.pdf
- TP_CHG_22-Nov-2020_00_54_54_SKKS_average.pdf
- TP_CHG_26-Sep-2019_16_36_18_SKKS_good.pdf
- TP_CHG_29-Apr-2021_02_17_16_SKKS_average.pdf
- TP_CIS_01-Oct-2020_01_13_41_SKS_good.pdf
- TP_CIS_01-Sep-2019_15_54_20_SKS_average.pdf
- TP_CIS_03-Dec-2020_17_07_30_SKS_good.pdf
- TP_CIS_03-Jun-2020_07_35_36_SKKS_average.pdf
- TP_CIS_04-Dec-2019_20_10_03_SKS_good.pdf
- TP_CIS_04-Mar-2021_13_27_33_SKS_average.pdf
- TP_CIS_04-Nov-2019_21_53_25_SKKS_average.pdf
- TP_CIS_05-Mar-2021_14_24_54_SKS_good.pdf
- TP_CIS_06-Dec-2020_16_47_39_SKKS_average.pdf
- TP_CIS_06-Mar-2021_17_13_12_SKS_average.pdf
- TP_CIS_06-Oct-2020_10_11_45_SKS_average.pdf
- TP_CIS_07-May-2021_23_35_12_SKS_good.pdf
- TP_CIS_08-Nov-2019_10_44_44_SKS_average.pdf
- TP_CIS_10-Feb-2021_16_35_26_SKS_good.pdf
- TP_CIS_10-Feb-2021_18_36_46_SKS_average.pdf
- TP_CIS_10-Feb-2021_21_23_58_SKS_good.pdf
- TP_CIS_11-Feb-2021_00_14_52_SKS_good.pdf
- TP_CIS_11-Nov-2020_00_48_43_SKS_good.pdf
- TP_CIS_12-Mar-2021_00_03_21_SKS_good.pdf
- TP_CIS_13-May-2021_13_31_34_SKS_average.pdf
- TP_CIS_14-Dec-2020_01_57_10_SKS_good.pdf
- TP_CIS_16-Apr-2021_16_40_31_SKS_average.pdf
- TP_CIS_17-Feb-2021_22_49_39_SKS_good.pdf
- TP_CIS_17-Nov-2019_12_13_27_SKS_average.pdf
- TP_CIS_18-Feb-2021_15_30_52_SKS_average.pdf
- TP_CIS_20-Jan-2020_06_51_37_SKKS_average.pdf
- TP_CIS_21-Jul-2020_20_56_26_SKS_average.pdf
- TP_CIS_21-Oct-2019_02_52_29_SKS_good.pdf
- TP_CIS_22-Apr-2020_22_31_25_SKS_good.pdf
- TP_CIS_23-Mar-2020_20_33_39_SKS_average.pdf
- TP_CIS_23-Oct-2020_07_04_31_SKS_average.pdf
- TP_CIS_24-Apr-2021_00_23_35_SKS_good.pdf
- TP_CIS_24-Dec-2019_16_43_33_SKKS_average.pdf
- TP_CIS_25-Apr-2021_22_28_01_SKS_good.pdf
- TP_CIS_27-Apr-2021_16_33_31_SKS_good.pdf
- TP_CIS_28-May-2020_07_18_42_SKKS_average.pdf
- TP_CIS_29-Apr-2021_06_50_29_SKS_average.pdf
- TP_CIS_31-Mar-2020_23_52_30_SKS_average.pdf
- TP_CIS_31-May-2020_23_25_43_SKS_average.pdf
- TP_CIW_04-Mar-2021_13_27_33_SKS_average.pdf
- TP_CIW_04-Nov-2019_21_53_25_SKKS_average.pdf
- TP_CIW_05-Mar-2021_14_24_54_SKS_average.pdf
- TP_CIW_06-Dec-2020_16_47_39_SKKS_average.pdf
- TP_CIW_06-Mar-2021_00_16_14_SKS_average.pdf
- TP_CIW_24-Dec-2019_16_43_33_SKKS_average.pdf
- TP_CIW_26-Sep-2019_16_36_18_SKKS_average.pdf
- TP_CIW_29-Apr-2021_02_17_16_SKKS_average.pdf
- TP_CUM_01-Apr-2021_15_11_18_SKS_average.pdf
- TP_CUM_01-Oct-2020_01_13_41_SKS_average.pdf
- TP_CUM_01-Sep-2019_15_54_20_SKS_average.pdf
- TP_CUM_03-Jun-2020_07_35_36_SKKS_good.pdf
- TP_CUM_03-Jun-2020_09_31_39_SKS_average.pdf
- TP_CUM_04-Mar-2021_13_27_33_SKS_average.pdf
- TP_CUM_04-Nov-2019_21_53_25_SKKS_good.pdf
- TP_CUM_06-Mar-2021_00_16_14_SKS_average.pdf
- TP_CUM_08-Jan-2021_05_01_05_SKS_good.pdf
- TP_CUM_08-Nov-2019_10_44_44_SKS_good.pdf
- TP_CUM_10-Feb-2021_16_35_26_SKS_average.pdf
- TP_CUM_10-Feb-2021_21_23_58_SKS_average.pdf
- TP_CUM_10-Feb-2021_23_45_22_SKS_average.pdf
- TP_CUM_11-Feb-2021_00_14_52_SKS_average.pdf
- TP_CUM_11-Nov-2020_00_48_43_SKS_average.pdf
- TP_CUM_13-May-2021_13_31_34_SKS_good.pdf
- TP_CUM_14-Dec-2020_01_57_10_SKS_average.pdf
- TP_CUM_16-Sep-2020_08_44_29_SKS_average.pdf
- TP_CUM_17-Feb-2021_22_49_39_SKS_good.pdf
- TP_CUM_17-Nov-2019_12_13_27_SKS_average.pdf
- TP_CUM_23-Oct-2020_07_04_31_SKS_average.pdf
- TP_CUM_24-Apr-2021_00_23_35_SKS_average.pdf
- TP_CUM_24-Dec-2019_16_43_33_SKKS_good.pdf
- TP_CUM_26-Sep-2019_16_36_18_SKKS_average.pdf
- TP_CUM_27-Apr-2021_16_33_31_SKS_good.pdf
- TP_CUM_28-Oct-2020_14_53_11_SKKS_average.pdf
- TP_CUM_29-Apr-2021_06_50_29_SKKS_average.pdf
- TP_CUM_29-Apr-2021_06_50_29_SKS_average.pdf
- TP_CUM_29-Aug-2019_15_07_57_SKS_average.pdf
- TP_CUM_31-Mar-2020_23_52_30_SKS_average.pdf
- TP_CUQ_01-Oct-2020_01_13_41_SKS_good.pdf
- TP_CUQ_01-Sep-2019_15_54_20_SKS_good.pdf
- TP_CUQ_03-Dec-2020_17_07_30_SKS_average.pdf
- TP_CUQ_03-Jun-2020_07_35_36_SKKS_average.pdf
- TP_CUQ_04-Dec-2019_20_10_03_SKS_good.pdf
- TP_CUQ_04-Mar-2021_13_27_33_SKS_good.pdf
- TP_CUQ_05-Mar-2021_14_24_54_SKS_average.pdf
- TP_CUQ_05-Mar-2021_20_26_39_SKS_average.pdf
- TP_CUQ_06-Dec-2020_16_47_39_SKKS_average.pdf
- TP_CUQ_06-Mar-2021_17_13_12_SKS_average.pdf
- TP_CUQ_06-Oct-2020_10_11_45_SKS_good.pdf
- TP_CUQ_07-May-2021_23_35_12_SKS_good.pdf
- TP_CUQ_08-Nov-2019_10_44_44_SKS_good.pdf
- TP_CUQ_10-Feb-2021_16_35_26_SKS_average.pdf
- TP_CUQ_10-Feb-2021_18_36_46_SKS_average.pdf
- TP_CUQ_10-Feb-2021_21_23_58_SKS_average.pdf
- TP_CUQ_10-Feb-2021_23_45_22_SKS_good.pdf
- TP_CUQ_10-Mar-2021_20_12_39_SKS_good.pdf
- TP_CUQ_11-Feb-2021_00_14_52_SKS_average.pdf
- TP_CUQ_11-Feb-2021_08_39_14_SKS_average.pdf
- TP_CUQ_11-Nov-2020_00_48_43_SKS_good.pdf
- TP_CUQ_12-Mar-2021_00_03_21_SKS_good.pdf
- TP_CUQ_17-Feb-2021_22_49_39_SKS_good.pdf
- TP_CUQ_17-Mar-2020_16_06_22_SKS_average.pdf
- TP_CUQ_17-Nov-2019_12_13_27_SKS_average.pdf
- TP_CUQ_18-Feb-2021_15_30_52_SKS_average.pdf
- TP_CUQ_21-Oct-2019_02_52_29_SKS_good.pdf
- TP_CUQ_22-Apr-2020_22_31_25_SKS_average.pdf
- TP_CUQ_23-Mar-2020_20_33_39_SKS_good.pdf
- TP_CUQ_24-Apr-2021_00_23_35_SKS_good.pdf
- TP_CUQ_25-Apr-2021_22_28_01_SKS_average.pdf
- TP_CUQ_29-Apr-2021_06_50_29_SKKS_average.pdf
- TP_CUQ_30-Nov-2019_19_52_40_SKS_average.pdf
- TP_DAX_01-Apr-2021_15_11_18_SKS_average.pdf
- TP_DAX_01-Oct-2020_01_13_41_SKS_average.pdf
- TP_DAX_01-Sep-2019_15_54_20_SKS_average.pdf
- TP_DAX_03-Dec-2020_17_07_30_SKS_good.pdf
- TP_DAX_03-Nov-2020_08_18_56_SKS_average.pdf
- TP_DAX_04-Dec-2019_20_10_03_SKS_good.pdf
- TP_DAX_04-Mar-2021_13_27_33_SKS_average.pdf
- TP_DAX_05-Apr-2021_07_37_50_SKS_average.pdf
- TP_DAX_05-Mar-2021_14_24_54_SKS_average.pdf
- TP_DAX_05-Mar-2021_20_26_39_SKS_good.pdf
- TP_DAX_06-Oct-2020_10_11_45_SKS_average.pdf
- TP_DAX_07-May-2021_23_35_12_SKS_average.pdf
- TP_DAX_08-Jan-2021_05_01_04_SKS_good.pdf
- TP_DAX_08-Jan-2021_05_01_05_SKS_good.pdf
- TP_DAX_08-Nov-2019_10_44_44_SKS_good.pdf
- TP_DAX_10-Feb-2021_16_35_26_SKS_average.pdf
- TP_DAX_10-Feb-2021_18_36_46_SKS_average.pdf
- TP_DAX_10-Feb-2021_21_23_58_SKS_good.pdf
- TP_DAX_10-Jan-2021_03_54_14_SKKS_average.pdf
- TP_DAX_10-Mar-2021_20_12_39_SKS_average.pdf
- TP_DAX_11-Feb-2021_00_14_52_SKS_average.pdf
- TP_DAX_11-Feb-2021_08_39_14_SKS_good.pdf
- TP_DAX_11-Nov-2020_00_48_43_SKS_average.pdf
- TP_DAX_12-Mar-2021_00_03_21_SKS_good.pdf
- TP_DAX_14-Apr-2020_01_06_47_SKKS_average.pdf
- TP_DAX_14-Dec-2020_01_57_10_SKS_average.pdf
- TP_DAX_16-Sep-2020_08_44_29_SKS_good.pdf
- TP_DAX_17-Feb-2021_22_49_39_SKS_good.pdf
- TP_DAX_17-Nov-2019_12_13_27_SKS_average.pdf
- TP_DAX_21-Jul-2020_20_56_26_SKS_good.pdf
- TP_DAX_21-Oct-2019_02_52_29_SKS_good.pdf
- TP_DAX_22-Apr-2020_22_31_25_SKS_average.pdf
- TP_DAX_23-Mar-2020_20_33_39_SKS_average.pdf
- TP_DAX_23-Oct-2020_07_04_31_SKS_good.pdf
- TP_DAX_24-Apr-2021_00_23_35_SKS_good.pdf
- TP_DAX_25-Apr-2021_22_28_01_SKS_average.pdf
- TP_DAX_25-Oct-2020_11_47_38_SKS_average.pdf
- TP_DAX_26-Apr-2021_21_07_25_SKS_average.pdf
- TP_DAX_26-Dec-2019_02_21_28_SKS_average.pdf
- TP_DAX_27-Apr-2021_16_33_31_SKS_average.pdf
- TP_DAX_27-Nov-2019_10_00_39_SKS_average.pdf
- TP_DAX_28-May-2020_07_18_42_SKKS_average.pdf
- TP_DAX_28-May-2020_07_18_42_SKS_average.pdf
- TP_DAX_29-Apr-2021_06_50_29_SKKS_good.pdf
- TP_DAX_29-Apr-2021_06_50_29_SKS_average.pdf
- TP_DAX_31-May-2020_23_25_43_SKS_average.pdf
- TP_DOC_01-Apr-2021_15_11_18_SKS_average.pdf
- TP_DOC_01-Oct-2020_01_13_41_SKS_average.pdf
- TP_DOC_03-Dec-2020_17_07_30_SKS_average.pdf
- TP_DOC_03-Jun-2020_07_35_36_SKKS_average.pdf
- TP_DOC_03-Jun-2020_09_31_39_SKS_average.pdf
- TP_DOC_03-Nov-2020_08_18_56_SKS_average.pdf
- TP_DOC_04-Dec-2019_20_10_03_SKS_good.pdf
- TP_DOC_04-Mar-2021_13_27_33_SKS_good.pdf
- TP_DOC_05-Apr-2021_07_37_50_SKS_average.pdf
- TP_DOC_05-Mar-2021_14_24_54_SKS_average.pdf
- TP_DOC_05-Mar-2021_20_26_39_SKS_average.pdf
- TP_DOC_06-Mar-2021_00_16_14_SKS_average.pdf
- TP_DOC_06-Oct-2020_10_11_45_SKS_average.pdf
- TP_DOC_07-May-2021_23_35_12_SKS_average.pdf
- TP_DOC_08-Apr-2021_01_00_38_SKS_average.pdf
- TP_DOC_08-Jan-2021_05_01_05_SKS_good.pdf
- TP_DOC_08-Nov-2019_10_44_44_SKS_average.pdf
- TP_DOC_10-Feb-2021_12_24_28_SKS_average.pdf
- TP_DOC_10-Feb-2021_21_23_58_SKS_good.pdf
- TP_DOC_11-Feb-2021_00_14_52_SKS_average.pdf
- TP_DOC_11-Feb-2021_08_39_14_SKS_average.pdf
- TP_DOC_13-Dec-2020_07_25_31_SKS_average.pdf
- TP_DOC_17-Feb-2021_22_49_39_SKS_good.pdf
- TP_DOC_17-Nov-2019_12_13_27_SKS_average.pdf
- TP_DOC_18-Feb-2021_15_30_52_SKS_average.pdf
- TP_DOC_20-Jan-2020_06_51_37_SKKS_average.pdf
- TP_DOC_21-Oct-2019_02_52_29_SKS_good.pdf
- TP_DOC_22-Apr-2020_22_31_25_SKS_good.pdf
- TP_DOC_23-Mar-2020_20_33_39_SKS_average.pdf
- TP_DOC_23-Oct-2020_07_04_31_SKKS_good.pdf
- TP_DOC_23-Oct-2020_07_04_31_SKS_average.pdf
- TP_DOC_24-Apr-2021_00_23_35_SKS_average.pdf
- TP_DOC_24-Dec-2019_16_43_33_SKKS_average.pdf
- TP_DOC_25-Apr-2021_22_28_01_SKS_average.pdf
- TP_DOC_26-Apr-2021_21_07_25_SKS_average.pdf
- TP_DOC_27-Apr-2021_16_33_31_SKS_average.pdf
- TP_DOC_27-Sep-2019_12_05_02_SKS_average.pdf
- TP_DOC_28-May-2020_07_18_42_SKKS_average.pdf
- TP_DOC_29-Apr-2021_02_17_16_SKKS_average.pdf
- TP_DOC_29-Apr-2021_06_50_29_SKKS_average.pdf
- TP_DOC_29-Apr-2021_06_50_29_SKS_average.pdf
- TP_DOC_29-Oct-2019_08_16_31_SKS_average.pdf
- TP_GAR_01-Nov-2018_22_19_51_SKKS_average.pdf
- TP_GAR_06-Aug-2019_22_14_14_SKS_average.pdf
- TP_GAR_06-Mar-2019_20_19_59_SKS_average.pdf
- TP_GAR_13-Oct-2018_00_13_45_SKS_average.pdf
- TP_GAR_17-Jun-2019_16_53_05_SKS_average.pdf
- TP_GAR_20-Jan-2019_01_32_52_SKKS_average.pdf
- TP_GAR_20-Mar-2019_15_24_00_SKS_average.pdf
- TP_GAR_23-Apr-2019_14_20_17_SKS_good.pdf
- TP_GAR_30-May-2019_15_38_01_SKS_average.pdf
- TP_GEJ_02-Jul-2019_04_07_26_SKS_average.pdf
- TP_GEJ_06-Mar-2019_20_19_59_SKS_average.pdf
- TP_GEJ_07-Mar-2019_15_34_28_SKKS_average.pdf
- TP_GEJ_20-Jan-2019_01_32_52_SKKS_average.pdf
- TP_GOZ_01-Nov-2018_22_19_51_SKKS_average.pdf
- TP_GOZ_06-Mar-2019_20_19_59_SKS_average.pdf
- TP_GOZ_16-Oct-2018_00_28_13_SKS_average.pdf
- TP_GOZ_18-Apr-2019_14_46_00_SKS_average.pdf
- TP_GOZ_19-May-2019_01_23_29_SKS_average.pdf
- TP_GOZ_20-Jan-2019_01_32_52_SKKS_average.pdf
- TP_GOZ_20-Mar-2019_15_24_00_SKS_average.pdf
- TP_GOZ_30-May-2019_15_38_01_SKS_average.pdf
- TP_JIG_03-Jun-2020_07_35_36_SKKS_average.pdf
- TP_JIG_06-Dec-2020_16_47_39_SKKS_average.pdf
- TP_JIG_07-May-2021_23_35_12_SKKS_average.pdf
- TP_JIG_24-Apr-2021_00_23_35_SKKS_average.pdf
- TP_JIG_24-Dec-2019_16_43_33_SKKS_good.pdf
- TP_JIG_26-Sep-2019_16_36_18_SKKS_average.pdf
- TP_JIL_04-Nov-2019_21_53_25_SKKS_good.pdf
- TP_JIL_10-Jan-2021_03_54_14_SKKS_average.pdf
- TP_JIL_24-Dec-2019_16_43_33_SKKS_good.pdf
- TP_JIL_28-Oct-2020_14_53_11_SKKS_average.pdf
- TP_JIM_03-Dec-2020_17_07_30_SKS_average.pdf
- TP_JIM_20-Jan-2020_06_51_37_SKKS_average.pdf
- TP_JIM_24-Dec-2019_16_43_33_SKKS_average.pdf
- TP_JIR_01-Apr-2021_15_11_18_SKS_average.pdf
- TP_JIR_01-Oct-2020_01_13_41_SKS_good.pdf
- TP_JIR_01-Sep-2019_15_54_20_SKS_average.pdf
- TP_JIR_03-Dec-2020_17_07_30_SKS_average.pdf
- TP_JIR_03-Jun-2020_07_35_36_SKKS_average.pdf
- TP_JIR_03-Nov-2020_08_18_56_SKS_average.pdf
- TP_JIR_04-Dec-2019_20_10_03_SKS_good.pdf
- TP_JIR_04-Mar-2021_13_27_33_SKS_average.pdf
- TP_JIR_04-Nov-2019_18_32_53_SKS_average.pdf
- TP_JIR_05-Mar-2021_14_24_54_SKS_average.pdf
- TP_JIR_05-Mar-2021_20_26_39_SKS_average.pdf
- TP_JIR_06-Oct-2020_10_11_45_SKS_average.pdf
- TP_JIR_07-May-2021_23_35_12_SKS_good.pdf
- TP_JIR_08-Jan-2021_05_01_05_SKS_average.pdf
- TP_JIR_08-Nov-2019_10_44_44_SKS_average.pdf
- TP_JIR_10-Feb-2021_16_35_26_SKS_average.pdf
- TP_JIR_10-Feb-2021_18_36_46_SKS_average.pdf
- TP_JIR_10-Feb-2021_21_23_58_SKS_average.pdf
- TP_JIR_10-Mar-2021_20_12_39_SKS_average.pdf
- TP_JIR_11-Feb-2021_08_39_14_SKS_average.pdf
- TP_JIR_11-Nov-2020_00_48_43_SKS_average.pdf
- TP_JIR_12-Mar-2021_00_03_21_SKS_average.pdf
- TP_JIR_13-May-2021_13_31_34_SKS_average.pdf
- TP_JIR_14-Dec-2020_01_57_10_SKS_average.pdf
- TP_JIR_16-Sep-2020_08_44_29_SKS_average.pdf
- TP_JIR_17-Feb-2021_22_49_39_SKS_average.pdf
- TP_JIR_17-Nov-2019_12_13_27_SKS_average.pdf
- TP_JIR_21-Jul-2020_20_56_26_SKS_average.pdf
- TP_JIR_21-Oct-2019_02_52_29_SKS_good.pdf
- TP_JIR_22-Apr-2020_22_31_25_SKS_average.pdf
- TP_JIR_23-Oct-2020_07_04_31_SKS_good.pdf
- TP_JIR_24-Apr-2021_00_23_35_SKS_good.pdf
- TP_JIR_25-Apr-2021_22_28_01_SKS_average.pdf
- TP_JIR_28-May-2020_07_18_42_SKS_average.pdf
- TP_JIR_29-Apr-2021_06_50_29_SKS_average.pdf
- TP_KUS_16-Oct-2018_00_28_13_SKS_average.pdf
- TP_KUS_16-Oct-2018_01_03_43_SKS_average.pdf
- TP_KUS_24-Jun-2019_11_34_08_SKS_average.pdf
- TP_LOG_04-Mar-2021_13_27_33_SKS_average.pdf
- TP_LOG_06-Dec-2020_16_47_39_SKKS_average.pdf
- TP_LOG_17-Jul-2020_05_40_25_SKKS_average.pdf
- TP_LOG_24-Dec-2019_16_43_33_SKKS_average.pdf
[truncated: 291 more entries]
